# Supplementary material for: Single-cell analysis of cell fate bifurcation in the chordate Ciona
Source: BMC Biol. 2021 Aug 31;19:180. doi: 10.1186/s12915-021-01122-0 (PMC8408944; doi:10.1186/s12915-021-01122-0)
Supplement: Supplementary file 2 — Additional File 2: Table S1 - Sequencing statistics. Table S2 - Number of stamps in each cluster for all treatments and developmental stages. Table S3 - Marker genes for all clusters at the 112-cell stage. Table S4 - Transcription factor differential expression in “trios”. Table S5 - GO code enrichment for Biological Process terms in notochord waves. Table S6 - Transcription factor association with open chromatin length in Ciona. Table S7 - Effector TFs associated with putative Ciona super-enhancers. [file 12915_2021_1122_MOESM2_ESM.xlsx]

## Sheet: Supplemental Table 1
Sequencing statistics
Stage	Treatment	# of stamps	median UMIs per STAMP	median genes detected per STAMP	theoretical # STAMPs/cell type
64-cell	DMSO	2353	8587	3847	73.53
110-cell	DMSO	1742	15496.5	4967.5	31.67
Mid-gastrula	DMSO	2185	6872	3202	19.86
64-cell	U0126	2495	8456	3863	77.98
110-cell	U0126	1501	15569	4957	27.29
Mid-gastrula	U0126	2298	7190.5	3302	20.89

## Sheet: Supplemental Table 2
Number of stamps in each cluster for all treatments and developmental stages.
stage	Cluster name	Number of Blastomere Pairs	Expected Proportion of cells in stage	DMSO STAMPs	U0126 STAMPs
stage_8	Neural (a)	3	0.09375	151	3
stage_8	Neural (A)	2	0.0625	163	272
stage_8	A7.6	1	0.03125	38	68
stage_8	Epidermis (a)	5	0.15625	408	630
stage_8	Neural (b)	2	0.0625	43	0
stage_8	B7.3	1	0.03125	86	64
stage_8	B7.4	1	0.03125	29	63
stage_8	B7.5	1	0.03125	75	94
stage_8	B7.6	1	0.03125	51	18
stage_8	B7.7	1	0.03125	130	42
stage_8	B7.8	1	0.03125	83	159
stage_8	Endoderm	5	0.15625	140	196
stage_8	Epidermis (b)	6	0.1875	660	886
stage_8	1˚ Notochord	2	0.0625	75	0
stage_10	Endoderm (A)	3	0.05	14	0
stage_10	Neural (a)	6	0.11	204	0
stage_10	Neural (A) C1/2	2	0.04	113	186
stage_10	Neural (A) C3/4	2	0.04	56	54
stage_10	A7.6	2	0.04	69	120
stage_10	Epidermis (a)	10	0.18	293	411
stage_10	Endoderm (B)	2	0.04	20	2
stage_10	Neural (b)	4	0.07	136	2
stage_10	B7.4 Muscle	2	0.04	46	86
stage_10	B7.5	1	0.02	31	38
stage_10	B7.6	1	0.02	11	15
stage_10	B7.7	1	0.02	27	0
stage_10	B7.8 Muscle	2	0.04	65	94
stage_10	B8.5	1	0.02	108	88
stage_10	B8.6	1	0.02	29	0
stage_10	Epidermis (b)	12	0.21	370	401
stage_10	1˚ Notochord	4	0.07	121	4
stage_12	Endoderm (A)	6	0.0555556	117	15
stage_12	Anterior Epidermis	20	0.185185	407	766
stage_12	Endoderm (B)	4	0.037037	52	25
stage_12	B7.4 Muscle	4	0.037037	101	188
stage_12	B7.6	1	0.00925926	15	13
stage_12	B7.7 Mesenchyme	2	0.0185185	35	6
stage_12	B7.8 Muscle	2	0.0185185	52	76
stage_12	B8.5 Mesenchyme	2	0.0185185	41	0
stage_12	DMT epidermis	4	0.037037	83	3
stage_12	NP (A) 1/2:I	2	0.0185185	69	43
stage_12	NP (A) 1/2:II	2	0.0185185	67	182
stage_12	NP (a) 1/2:III/IV	4	0.037037	51	0
stage_12	NP (a) 1/2:V/VI	4	0.037037	75	0
stage_12	NP (A) 3:I	1	0.00925926	18	20
stage_12	NP (A) 3:II	1	0.00925926	22	74
stage_12	NP (a) 3:III/IV	2	0.0185185	33	0
stage_12	NP (a) 3:V/VI	2	0.0185185	22	0
stage_12	NP (A) 4:I	1	0.00925926	28	0
stage_12	NP (A) 4:II	1	0.00925926	23	2
stage_12	NP (b) #1	2	0.0185185	26	0
stage_12	NP (b) #2	2	0.0185185	31	0
stage_12	Posterior Epidermis	24	0.222222	398	650
stage_12	1˚ Notochord	8	0.0740741	164	0
stage_12	Tail tip epidermis	2	0.0185185	109	38
stage_12	2˚ Notochord	1	0.00925926	37	5
stage_12	Anterior TLC	1	0.00925926	19	41
stage_12	Posterior TLC	1	0.00925926	45	94
stage_12	TVC	2	0.0185185	45	52

## Sheet: Supplemental Table 3
Marker genes of all clusters at the 112-cell stage in Ciona (Output of Seurat FindAllMarkers function)
Gene Model	p_val	avg_log2FC	pct.1	pct.2	p_val_adj	cluster
KH2012:KH.S1404.1	1.93171e-49	2.21439	0.931	0.091	2.46467e-45	B8.6
KH2012:KH.C1.697	9.73011e-29	1.57777	0.862	0.141	1.24146e-24	B8.6
KH2012:KH.C11.602	2.58684e-28	0.375456	0.241	0.009	3.30055e-24	B8.6
KH2012:KH.C2.866	2.44102e-26	1.35046	0.69	0.097	3.1145e-22	B8.6
KH2012:KH.C11.313	2.5364e-26	1.68096	0.931	0.197	3.23619e-22	B8.6
KH2012:KH.C1.98	1.41337e-24	1.71651	0.759	0.134	1.80331e-20	B8.6
KH2012:KH.S683.3	2.11339e-19	1.12774	0.759	0.16	2.69647e-15	B8.6
KH2012:KH.C4.8	8.50071e-17	0.429243	0.276	0.023	1.08461e-12	B8.6
KH2012:KH.C3.312	1.30358e-16	1.53479	0.931	0.374	1.66324e-12	B8.6
KH2012:KH.C3.411	2.29124e-15	1.13276	0.724	0.19	2.92339e-11	B8.6
KH2012:KH.C6.145	7.31315e-15	1.70491	1	0.569	9.33085e-11	B8.6
KH2012:KH.C12.14	1.22586e-14	1.09712	0.862	0.266	1.56408e-10	B8.6
KH2012:KH.C3.815	5.44131e-14	1.57076	0.897	0.419	6.94257e-10	B8.6
KH2012:KH.C1.1079	1.54348e-13	1.15732	0.655	0.169	1.96933e-09	B8.6
KH2012:KH.L152.12	3.43324e-13	1.27364	0.828	0.346	4.38048e-09	B8.6
KH2012:KH.C9.234	2.56712e-12	-0.884448	1	1	3.27538e-08	B8.6
KH2012:KH.C8.247	8.8262e-12	1.2519	1	0.673	1.12614e-07	B8.6
KH2012:KH.C9.608	3.15618e-11	0.665136	0.379	0.067	4.02698e-07	B8.6
KH2012:KH.L153.65	4.33479e-11	0.641515	0.379	0.068	5.53076e-07	B8.6
KH2012:KH.C9.405	6.44325e-11	1.20581	0.621	0.209	8.22095e-07	B8.6
KH2012:KH.C14.414	2.79589e-10	-1.69467	0.828	0.902	3.56727e-06	B8.6
KH2012:KH.L128.12	4.4676e-10	0.615701	0.483	0.103	5.70021e-06	B8.6
KH2012:KH.L18.22	4.93988e-10	1.1658	0.759	0.368	6.30279e-06	B8.6
KH2012:KH.C14.520	5.91857e-10	-0.76421	1	1	7.5515e-06	B8.6
KH2012:KH.C3.751	9.73101e-10	0.860494	0.793	0.267	1.24158e-05	B8.6
KH2012:KH.C6.103	3.3228e-09	0.842818	0.966	0.682	4.23957e-05	B8.6
KH2012:KH.C11.697	3.71191e-09	1.20762	0.655	0.25	4.73603e-05	B8.6
KH2012:KH.C10.37	5.12471e-09	0.994821	0.966	0.86	6.53862e-05	B8.6
KH2012:KH.C9.36	8.3045e-09	0.441843	0.655	0.211	0.000105957	B8.6
KH2012:KH.C1.1101	1.05213e-08	0.616804	1	0.968	0.000134242	B8.6
KH2012:KH.C7.63	1.21854e-08	0.575442	1	1	0.000155474	B8.6
KH2012:KH.C3.174	1.24096e-08	-1.08427	1	0.977	0.000158334	B8.6
KH2012:KH.C12.228	1.24187e-08	0.965286	0.69	0.279	0.00015845	B8.6
KH2012:KH.C7.107	2.25911e-08	-0.645218	1	0.999	0.00028824	B8.6
KH2012:KH.C9.700	2.29199e-08	1.01977	0.793	0.479	0.000292435	B8.6
KH2012:KH.C9.757	2.71624e-08	-1.57612	0.655	0.825	0.000346565	B8.6
KH2012:KH.C3.592	9.17356e-08	0.430917	0.172	0.021	0.00117045	B8.6
KH2012:KH.C4.260	1.14626e-07	0.828586	1	0.746	0.00146251	B8.6
KH2012:KH.C9.672	2.01816e-07	0.859695	0.517	0.175	0.00257497	B8.6
KH2012:KH.S345.2	2.38444e-07	1.02491	0.552	0.206	0.00304231	B8.6
KH2012:KH.L53.14	2.60565e-07	0.785122	1	0.808	0.00332455	B8.6
KH2012:KH.L152.45	3.99622e-07	0.894857	0.759	0.359	0.00509878	B8.6
KH2012:KH.S1352.1	5.37746e-07	-1.23512	0.966	0.925	0.00686111	B8.6
KH2012:KH.L152.28	7.81663e-07	0.619994	1	0.884	0.00997323	B8.6
KH2012:KH.L39.1	8.75323e-07	-1.32861	0.655	0.818	0.0111682	B8.6
KH2012:KH.S1083.2	9.10803e-07	0.66306	0.448	0.143	0.0116209	B8.6
KH2012:KH.C2.97	1.38902e-06	0.701338	0.759	0.441	0.0177225	B8.6
KH2012:KH.C12.179	1.65182e-06	0.367021	0.207	0.036	0.0210756	B8.6
KH2012:KH.C1.99	1.68708e-06	-1.06215	0.483	0.739	0.0215255	B8.6
KH2012:KH.S447.2	1.70749e-06	0.865542	0.655	0.299	0.0217859	B8.6
KH2012:KH.C8.190	1.78403e-06	0.614737	1	0.989	0.0227624	B8.6
KH2012:KH.C9.541	1.78634e-06	0.851191	0.724	0.347	0.022792	B8.6
KH2012:KH.C1.571	1.92133e-06	0.842201	0.931	0.713	0.0245142	B8.6
KH2012:KH.C4.199	1.98824e-06	-0.725958	0.931	0.969	0.0253679	B8.6
KH2012:KH.L93.5	2.37346e-06	0.714844	0.724	0.424	0.030283	B8.6
KH2012:KH.C4.226	2.59855e-06	-1.10078	0.966	0.904	0.0331549	B8.6
KH2012:KH.L24.7	2.95632e-06	-0.433223	1	1	0.0377197	B8.6
KH2012:KH.C13.61	3.0428e-06	-1.00684	0	0.459	0.0388231	B8.6
KH2012:KH.C4.116	3.41641e-06	-0.857981	1	0.962	0.04359	B8.6
KH2012:KH.S800.2	4.59341e-06	-1.85309	0.828	0.812	0.0586073	B8.6
KH2012:KH.C3.502	6.13333e-06	0.530194	1	0.906	0.0782551	B8.6
KH2012:KH.L87.13	6.91043e-06	0.505792	1	0.986	0.0881702	B8.6
KH2012:KH.C1.683	7.24499e-06	0.571313	1	0.952	0.0924389	B8.6
KH2012:KH.L7.28	7.41824e-06	0.68002	1	0.945	0.0946493	B8.6
KH2012:KH.C9.162	8.5825e-06	0.657066	0.552	0.226	0.109504	B8.6
KH2012:KH.C2.573	1.18223e-05	-0.671137	0.828	0.925	0.15084	B8.6
KH2012:KH.L36.8	1.18915e-05	-0.968885	0.621	0.775	0.151724	B8.6
KH2012:KH.C14.395	1.27264e-05	0.283696	0.207	0.041	0.162376	B8.6
KH2012:KH.L149.21	1.36813e-05	-0.395962	1	1	0.17456	B8.6
KH2012:KH.S460.4	1.36847e-05	0.813089	0.621	0.318	0.174603	B8.6
KH2012:KH.C7.633	1.53668e-05	0.453136	0.414	0.138	0.196065	B8.6
KH2012:KH.C1.247	1.7034e-05	0.456688	1	0.997	0.217336	B8.6
KH2012:KH.C9.218	1.83583e-05	-1.15627	0.138	0.519	0.234234	B8.6
KH2012:KH.C4.326	2.19694e-05	0.628348	0.931	0.862	0.280307	B8.6
KH2012:KH.C9.22	2.20425e-05	0.363655	1	1	0.28124	B8.6
KH2012:KH.C1.1013	2.34131e-05	0.28346	0.241	0.055	0.298728	B8.6
KH2012:KH.C3.676	2.50815e-05	-0.727948	1	0.995	0.320015	B8.6
KH2012:KH.C5.110	2.63287e-05	0.720008	0.621	0.3	0.335928	B8.6
KH2012:KH.S494.2	3.14235e-05	-0.987675	0.345	0.64	0.400932	B8.6
KH2012:KH.C6.219	3.42746e-05	-0.899194	0.034	0.426	0.43731	B8.6
KH2012:KH.C6.147	3.98901e-05	-1.22245	0.172	0.523	0.508958	B8.6
KH2012:KH.L169.2	4.42996e-05	-1.2339	0.31	0.594	0.565218	B8.6
KH2012:KH.C10.574	4.50779e-05	-0.890593	0.862	0.908	0.575149	B8.6
KH2012:KH.S599.2	4.6318e-05	-0.804905	0	0.381	0.590971	B8.6
KH2012:KH.C1.432	4.75667e-05	-0.603688	0	0.376	0.606903	B8.6
KH2012:KH.S1497.1	5.30388e-05	0.627242	0.69	0.379	0.676721	B8.6
KH2012:KH.L37.5	5.87023e-05	-0.8504	0.759	0.837	0.748983	B8.6
KH2012:KH.L170.4	6.0665e-05	-0.744884	0.138	0.533	0.774025	B8.6
KH2012:KH.C4.213	6.0951e-05	-0.268697	1	1	0.777674	B8.6
KH2012:KH.C8.875	6.16401e-05	-0.568485	0.103	0.521	0.786466	B8.6
KH2012:KH.C7.243	6.27748e-05	-1.1142	0.448	0.663	0.800944	B8.6
KH2012:KH.C2.373	6.40987e-05	-1.12972	0.034	0.416	0.817835	B8.6
KH2012:KH.C8.356	6.82454e-05	-0.797431	0.931	0.913	0.870744	B8.6
KH2012:KH.C12.307	7.15695e-05	0.361076	1	0.999	0.913156	B8.6
KH2012:KH.C11.562	7.22674e-05	-0.965828	0.034	0.414	0.922059	B8.6
KH2012:KH.C9.815	7.88724e-05	0.497784	1	0.878	1	B8.6
KH2012:KH.C2.27	7.95998e-05	-0.706727	0.034	0.417	1	B8.6
KH2012:KH.L40.10	8.30714e-05	0.516987	1	0.944	1	B8.6
KH2012:KH.L61.10	9.39802e-05	-0.679463	0.966	0.928	1	B8.6
KH2012:KH.C12.562	9.90179e-05	0.444898	0.345	0.116	1	B8.6
KH2012:KH.C2.1123	0.000102737	-0.622174	0	0.355	1	B8.6
KH2012:KH.C7.447	0.000105499	-0.887938	0.931	0.932	1	B8.6
KH2012:KH.C11.299	0.000120748	-1.20611	0.31	0.569	1	B8.6
KH2012:KH.C1.611	0.000124328	-1.39941	0.138	0.466	1	B8.6
KH2012:KH.C2.422	0.000124386	0.654077	0.897	0.736	1	B8.6
KH2012:KH.C2.421	0.000129989	-1.56122	0.138	0.475	1	B8.6
KH2012:KH.C2.654	0.000133446	-0.630375	0.172	0.547	1	B8.6
KH2012:KH.C14.355	0.000137523	-0.797038	0	0.347	1	B8.6
KH2012:KH.C7.43	0.00014716	-1.05552	0.241	0.53	1	B8.6
KH2012:KH.C12.643	0.000151025	-0.539711	0	0.341	1	B8.6
KH2012:KH.C7.787	0.000154599	-0.78112	0.172	0.543	1	B8.6
KH2012:KH.C2.494	0.000154666	-0.443279	1	0.989	1	B8.6
KH2012:KH.C9.43	0.000157576	0.415939	1	0.974	1	B8.6
KH2012:KH.C9.3	0.000174561	-0.801637	0.103	0.445	1	B8.6
KH2012:KH.C11.180	0.000180328	-0.624568	0.207	0.549	1	B8.6
KH2012:KH.C1.750	0.000190934	0.70756	0.69	0.486	1	B8.6
KH2012:KH.C1.135	0.000196256	-0.585758	0.103	0.463	1	B8.6
KH2012:KH.C3.354	0.00019892	0.57569	0.414	0.185	1	B8.6
KH2012:KH.L153.113	0.000202853	0.502143	0.241	0.068	1	B8.6
KH2012:KH.C5.143	0.000203735	0.688974	0.897	0.798	1	B8.6
KH2012:KH.C7.260	0.000213674	0.350575	1	0.997	1	B8.6
KH2012:KH.C2.364	0.000228765	-0.618272	0	0.33	1	B8.6
KH2012:KH.L154.31	0.000240151	-0.685521	0.966	0.935	1	B8.6
KH2012:KH.C12.545	0.000244077	-0.542251	0.069	0.423	1	B8.6
KH2012:KH.C11.378	0.000244553	-0.42422	1	0.998	1	B8.6
KH2012:KH.S1212.3	0.000248519	-0.736109	0	0.328	1	B8.6
KH2012:KH.S1005.1	0.000252222	1.08892	0.552	0.374	1	B8.6
KH2012:KH.C5.145	0.000254136	0.330124	1	0.992	1	B8.6
KH2012:KH.C11.549	0.000269869	-0.591082	0.241	0.578	1	B8.6
KH2012:KH.L71.28	0.000280513	-0.542322	0.034	0.364	1	B8.6
KH2012:KH.C1.1109	0.000281693	-0.733219	0.379	0.671	1	B8.6
KH2012:KH.C5.652	0.000289686	-0.551691	0.138	0.486	1	B8.6
KH2012:KH.L139.17	0.000297541	-0.664948	0	0.321	1	B8.6
KH2012:KH.L22.56	0.000297691	-1.43774	0.621	0.677	1	B8.6
KH2012:KH.C1.721	0.00029875	-0.538703	0.069	0.401	1	B8.6
KH2012:KH.C4.378	0.000318251	-0.89341	0.483	0.663	1	B8.6
KH2012:KH.C13.1	0.000352095	-0.525736	0.034	0.357	1	B8.6
KH2012:KH.C1.60	0.000358216	0.306682	0.241	0.071	1	B8.6
KH2012:KH.C1.1104	0.000362917	-0.996634	1	0.934	1	B8.6
KH2012:KH.C2.939	0.000380214	-0.590458	0.276	0.592	1	B8.6
KH2012:KH.L70.7	0.0003808	-0.528904	0.172	0.53	1	B8.6
KH2012:KH.L46.4	0.000397052	-0.509696	0.172	0.53	1	B8.6
KH2012:KH.C1.1099	0.000403264	-0.6007	0.172	0.486	1	B8.6
KH2012:KH.C4.760	0.000464068	0.471965	0.517	0.248	1	B8.6
KH2012:KH.L116.77	0.000466723	-0.525317	0.103	0.439	1	B8.6
KH2012:KH.C2.721	0.00049977	-0.581903	0.241	0.55	1	B8.6
KH2012:KH.C10.90	0.000502653	-0.551238	0.103	0.435	1	B8.6
KH2012:KH.C11.46	0.000546271	-0.495276	0.966	0.981	1	B8.6
KH2012:KH.L13.24	0.000560445	0.370731	1	0.977	1	B8.6
KH2012:KH.C9.49	0.000563892	-1.13335	0.31	0.54	1	B8.6
KH2012:KH.L170.51	0.000580478	-0.572021	0.379	0.655	1	B8.6
KH2012:KH.C11.357	0.000596412	-0.496721	0.069	0.38	1	B8.6
KH2012:KH.L141.5	0.000621122	-0.542037	0.241	0.59	1	B8.6
KH2012:KH.L87.38	0.000633543	-0.610799	0.034	0.35	1	B8.6
KH2012:KH.C2.705	0.000642537	-0.292247	0.069	0.423	1	B8.6
KH2012:KH.L73.3	0.000647813	0.679443	0.931	0.898	1	B8.6
KH2012:KH.C10.291	0.000653726	-0.63616	0.655	0.782	1	B8.6
KH2012:KH.C10.19	0.000702225	-0.565209	0.172	0.515	1	B8.6
KH2012:KH.C5.355	0.000703966	-0.513934	0.172	0.521	1	B8.6
KH2012:KH.C3.267	0.000709141	-0.57574	0.069	0.373	1	B8.6
KH2012:KH.C3.52	0.000719818	-0.523711	0	0.29	1	B8.6
KH2012:KH.C1.1027	0.000729968	-0.309904	1	1	1	B8.6
KH2012:KH.C8.316	0.000735369	0.762772	0.586	0.353	1	B8.6
KH2012:KH.C2.387	0.000745908	-0.506627	0.034	0.333	1	B8.6
KH2012:KH.L8.1	0.000749863	-0.927154	0.034	0.338	1	B8.6
KH2012:KH.C5.393	0.000754438	-0.415466	0	0.286	1	B8.6
KH2012:KH.C9.35	0.000775506	-0.990889	0.655	0.755	1	B8.6
KH2012:KH.C3.458	0.000778791	-0.608753	0	0.288	1	B8.6
KH2012:KH.L41.28	0.000783618	-0.378709	0.138	0.507	1	B8.6
KH2012:KH.S1391.3	0.000796737	-0.517141	0	0.286	1	B8.6
KH2012:KH.S164.28	0.000798563	-1.12622	0.379	0.569	1	B8.6
KH2012:KH.C4.774	0.000803952	-0.455819	0.034	0.345	1	B8.6
KH2012:KH.C12.137	0.00080895	-0.504498	0.172	0.516	1	B8.6
KH2012:KH.C4.716	0.000813349	-0.55365	0.034	0.33	1	B8.6
KH2012:KH.C1.738	0.000833914	-0.706461	0.172	0.496	1	B8.6
KH2012:KH.C14.65	0.000847484	0.346985	1	0.995	1	B8.6
KH2012:KH.C9.698	0.000860835	-0.5017	0.069	0.382	1	B8.6
KH2012:KH.C3.264	0.000866713	-0.647604	0.103	0.398	1	B8.6
KH2012:KH.C7.737	0.000866851	-0.595175	0.241	0.516	1	B8.6
KH2012:KH.C8.797	0.000892062	-0.46883	0.034	0.327	1	B8.6
KH2012:KH.S455.1	0.000901214	-0.498922	0.103	0.418	1	B8.6
KH2012:KH.L116.49	0.000970284	-1.12822	0.724	0.745	1	B8.6
KH2012:KH.L95.5	0.00098463	-1.99092	0.724	0.7	1	B8.6
KH2012:KH.S812.2	0.00100249	-0.410631	0.138	0.473	1	B8.6
KH2012:KH.C13.100	0.00101427	0.527659	0.552	0.349	1	B8.6
KH2012:KH.C9.716	0.00103275	0.298053	1	0.999	1	B8.6
KH2012:KH.S1904.1	0.00103769	-0.502702	0	0.277	1	B8.6
KH2012:KH.L105.3	0.00108954	-0.496035	0	0.275	1	B8.6
KH2012:KH.C10.79	0.00111274	-0.482559	0.172	0.51	1	B8.6
KH2012:KH.C14.218	0.0011268	-0.502506	0.138	0.444	1	B8.6
KH2012:KH.S854.1	0.00124249	0.336806	1	0.919	1	B8.6
KH2012:KH.C9.556	0.00126315	-0.482248	0.552	0.74	1	B8.6
KH2012:KH.L90.6	0.00127357	-0.388232	0.069	0.392	1	B8.6
KH2012:KH.S424.3	0.00131961	-0.455321	0.103	0.422	1	B8.6
KH2012:KH.C7.96	0.00137202	-0.460592	0.103	0.406	1	B8.6
KH2012:KH.C9.357	0.00137561	-0.451723	0.069	0.353	1	B8.6
KH2012:KH.C9.701	0.00137594	-1.44477	0.379	0.55	1	B8.6
KH2012:KH.C4.753	0.00137697	-0.628779	0.172	0.499	1	B8.6
KH2012:KH.L170.29	0.00141222	-0.614468	0.034	0.321	1	B8.6
KH2012:KH.C5.542	0.00146067	-0.465764	0.517	0.737	1	B8.6
KH2012:KH.L70.2	0.00146567	-0.486656	0.241	0.571	1	B8.6
KH2012:KH.C8.663	0.00149823	-0.497525	0.655	0.773	1	B8.6
KH2012:KH.S256.1	0.00150531	0.348008	1	0.855	1	B8.6
KH2012:KH.C5.581	0.00154098	-0.639771	0.414	0.607	1	B8.6
KH2012:KH.C13.22	0.0015441	-0.882345	0.483	0.639	1	B8.6
KH2012:KH.C7.386	0.00154461	-0.399212	0.034	0.322	1	B8.6
KH2012:KH.C5.422	0.00154482	-0.29531	1	1	1	B8.6
KH2012:KH.L106.1	0.00157707	-0.449057	0.103	0.402	1	B8.6
KH2012:KH.C2.816	0.00163084	-0.466862	0.138	0.449	1	B8.6
KH2012:KH.L116.59	0.00170009	-0.431716	0.31	0.599	1	B8.6
KH2012:KH.C3.469	0.00171744	0.476446	0.517	0.305	1	B8.6
KH2012:KH.L170.10	0.00172312	-0.407091	0	0.257	1	B8.6
KH2012:KH.C8.404	0.00176676	-0.334367	1	0.996	1	B8.6
KH2012:KH.C8.84	0.00178063	-0.63616	0.103	0.375	1	B8.6
KH2012:KH.C11.418	0.00178102	-0.626804	0.207	0.512	1	B8.6
KH2012:KH.C14.534	0.00180852	-0.444085	0.172	0.496	1	B8.6
KH2012:KH.L34.11	0.00185903	-0.408132	0.138	0.452	1	B8.6
KH2012:KH.L40.1	0.00187917	-0.389541	0	0.254	1	B8.6
KH2012:KH.L13.25	0.00188623	-0.428424	0.103	0.411	1	B8.6
KH2012:KH.L119.3	0.00189965	-0.504159	0.241	0.541	1	B8.6
KH2012:KH.L171.5	0.00190591	-1.0709	0.931	0.876	1	B8.6
KH2012:KH.C4.234	0.00194343	-0.421385	0.034	0.3	1	B8.6
KH2012:KH.L37.56	0.001947	-0.408077	0.172	0.482	1	B8.6
KH2012:KH.C9.638	0.00197342	-0.507162	0.448	0.705	1	B8.6
KH2012:KH.C2.107	0.0020284	-0.428507	0.103	0.394	1	B8.6
KH2012:KH.C13.152	0.00202935	-0.637136	0.414	0.632	1	B8.6
KH2012:KH.C10.414	0.00206436	-0.376401	0	0.25	1	B8.6
KH2012:KH.L63.18	0.00208809	-0.413517	0.069	0.354	1	B8.6
KH2012:KH.C11.635	0.00211438	-0.346126	1	0.999	1	B8.6
KH2012:KH.L37.46	0.002132	-0.416429	0.103	0.407	1	B8.6
KH2012:KH.C5.219	0.00215664	-0.472779	0.345	0.664	1	B8.6
KH2012:KH.C5.538	0.0021634	-0.437159	0.172	0.477	1	B8.6
KH2012:KH.C11.446	0.00216856	-0.433303	0.103	0.405	1	B8.6
KH2012:KH.C9.763	0.0021812	-0.432371	0.138	0.444	1	B8.6
KH2012:KH.C13.56	0.00218403	-0.439583	0.724	0.843	1	B8.6
KH2012:KH.C1.1196	0.00219657	-0.402802	0.103	0.422	1	B8.6
KH2012:KH.C5.504	0.00224318	-0.370109	0.172	0.478	1	B8.6
KH2012:KH.C7.157	0.00226194	-1.27714	0.897	0.8	1	B8.6
KH2012:KH.C4.506	0.00228089	-0.915319	0	0.249	1	B8.6
KH2012:KH.C10.43	0.00228337	-0.393027	1	0.993	1	B8.6
KH2012:KH.C3.482	0.00231369	0.364285	1	0.99	1	B8.6
KH2012:KH.L71.2	0.00234643	-0.399317	0	0.246	1	B8.6
KH2012:KH.C7.61	0.0023596	0.330689	1	0.989	1	B8.6
KH2012:KH.C6.250	0.00237346	-0.576933	0.586	0.713	1	B8.6
KH2012:KH.C3.18	0.0023766	0.328504	0.276	0.107	1	B8.6
KH2012:KH.C14.47	0.00239367	-0.339432	0.103	0.409	1	B8.6
KH2012:KH.C5.240	0.00241144	-0.544169	0.241	0.542	1	B8.6
KH2012:KH.S215.21	0.0024159	-0.339399	0.069	0.369	1	B8.6
KH2012:KH.C11.614	0.0024168	-0.397692	0.034	0.292	1	B8.6
KH2012:KH.L102.1	0.00242003	-0.472148	1	0.983	1	B8.6
KH2012:KH.L147.38	0.00246067	-0.441935	0.138	0.422	1	B8.6
KH2012:KH.L153.116	0.00248974	-0.426763	0.138	0.437	1	B8.6
KH2012:KH.L140.2	0.00250359	0.474776	0.897	0.852	1	B8.6
KH2012:KH.L18.113	0.00252665	-0.566999	0.207	0.506	1	B8.6
KH2012:KH.C5.28	0.00254615	-0.332884	0.172	0.543	1	B8.6
KH2012:KH.C9.410	0.00255832	-0.25383	1	1	1	B8.6
KH2012:KH.C3.282	0.00264335	-0.48926	0.241	0.53	1	B8.6
KH2012:KH.C9.251	0.00271368	-0.513714	0.069	0.339	1	B8.6
KH2012:KH.C3.85	0.00272487	-0.434351	0.103	0.369	1	B8.6
KH2012:KH.C9.483	0.00279584	-0.413323	0.103	0.382	1	B8.6
KH2012:KH.C1.610	0.00280748	0.326904	0.966	0.832	1	B8.6
KH2012:KH.L37.43	0.00281065	-0.685336	0	0.24	1	B8.6
KH2012:KH.C3.546	0.00285834	-0.382986	0	0.238	1	B8.6
KH2012:KH.C1.422	0.00294577	-0.553607	0.621	0.734	1	B8.6
KH2012:KH.C2.669	0.00295195	-0.487953	0.345	0.586	1	B8.6
KH2012:KH.S406.12	0.00295457	-0.437142	0	0.238	1	B8.6
KH2012:KH.L51.6	0.00297549	-0.408226	0.103	0.381	1	B8.6
KH2012:KH.C1.165	0.0030601	-0.403339	0.207	0.531	1	B8.6
KH2012:KH.C1.1194	0.00309118	-0.498345	0.241	0.487	1	B8.6
KH2012:KH.C8.215	0.00313184	-0.484714	0.276	0.54	1	B8.6
KH2012:KH.C4.186	0.00314984	-0.337909	0.138	0.452	1	B8.6
KH2012:KH.C8.163	0.00317542	0.279816	1	0.993	1	B8.6
KH2012:KH.C4.391	0.00325611	-0.450852	0.138	0.423	1	B8.6
KH2012:KH.L147.22	0.00329323	-0.433612	0.172	0.445	1	B8.6
KH2012:KH.C5.599	0.00332807	-0.485358	0.31	0.574	1	B8.6
KH2012:KH.C10.614	0.00333597	-0.441701	0.828	0.871	1	B8.6
KH2012:KH.C8.216	0.0033587	-0.314579	0.241	0.584	1	B8.6
KH2012:KH.C1.704	0.00339393	-0.473578	0.207	0.495	1	B8.6
KH2012:KH.C10.252	0.00345286	-0.373795	0.138	0.447	1	B8.6
KH2012:KH.C7.691	0.00350343	-0.431195	0.172	0.471	1	B8.6
KH2012:KH.L170.64	0.00351143	-0.401265	0	0.23	1	B8.6
KH2012:KH.C3.743	0.00354187	-0.415171	0.172	0.472	1	B8.6
KH2012:KH.C11.153	0.00363368	0.341062	1	0.934	1	B8.6
KH2012:KH.C2.181	0.00364082	-0.409126	0.345	0.625	1	B8.6
KH2012:KH.C2.842	0.00368306	0.395473	0.966	0.955	1	B8.6
KH2012:KH.L96.16	0.00372578	-0.401972	0.103	0.372	1	B8.6
KH2012:KH.C5.495	0.00378422	0.355942	0.966	0.831	1	B8.6
KH2012:KH.C10.372	0.0037913	0.39382	1	0.908	1	B8.6
KH2012:KH.C8.263	0.00382281	0.263268	0.448	0.214	1	B8.6
KH2012:KH.C12.234	0.00383146	-0.444622	0.138	0.404	1	B8.6
KH2012:KH.C12.519	0.00383576	0.369941	0.966	0.791	1	B8.6
KH2012:KH.L37.74	0.00383905	-0.412651	0.172	0.471	1	B8.6
KH2012:KH.C11.69	0.00388066	0.361404	1	0.945	1	B8.6
KH2012:KH.L14.1	0.00392827	-0.477653	0.655	0.785	1	B8.6
KH2012:KH.C11.218	0.00394526	-0.489534	1	0.947	1	B8.6
KH2012:KH.C1.562	0.00397569	-0.403339	0.138	0.42	1	B8.6
KH2012:KH.C8.615	0.00398211	-0.414384	0.207	0.533	1	B8.6
KH2012:KH.C4.798	0.00405022	-0.365188	0.897	0.955	1	B8.6
KH2012:KH.C8.783	0.00409495	-0.342344	0	0.224	1	B8.6
KH2012:KH.L153.33	0.00409579	0.527679	0.897	0.807	1	B8.6
KH2012:KH.C8.162	0.00410847	-0.339768	0.276	0.602	1	B8.6
KH2012:KH.C1.104	0.00411912	-0.456107	0.724	0.808	1	B8.6
KH2012:KH.C3.641	0.00412934	-0.334892	0	0.223	1	B8.6
KH2012:KH.S594.4	0.00413165	-0.382883	0.069	0.329	1	B8.6
KH2012:KH.C8.605	0.00415232	0.441843	0.655	0.465	1	B8.6
KH2012:KH.C14.63	0.0041546	-0.361623	0.138	0.425	1	B8.6
KH2012:KH.C10.337	0.00415501	-0.431051	0.207	0.495	1	B8.6
KH2012:KH.C8.509	0.00415954	-0.440569	0.586	0.726	1	B8.6
KH2012:KH.L95.12	0.00419436	-0.384319	0.103	0.382	1	B8.6
KH2012:KH.C2.1104	0.00422425	-0.573186	0.31	0.568	1	B8.6
KH2012:KH.L31.4	0.00428066	-0.358827	0.034	0.271	1	B8.6
KH2012:KH.C8.871	0.00429336	-0.380982	0.241	0.555	1	B8.6
KH2012:KH.C1.10	0.00436254	0.509515	0.586	0.409	1	B8.6
KH2012:KH.C7.255	0.00441959	0.347943	0.207	0.075	1	B8.6
KH2012:KH.C2.84	0.00443088	-0.44756	0.276	0.572	1	B8.6
KH2012:KH.C10.305	0.00450247	-0.323014	1	0.989	1	B8.6
KH2012:KH.C12.72	0.00452517	-0.571766	0	0.221	1	B8.6
KH2012:KH.C9.101	0.00453457	-0.39678	0.069	0.312	1	B8.6
KH2012:KH.C8.594	0.00453905	-0.366449	0.138	0.421	1	B8.6
KH2012:KH.C11.328	0.00454349	0.412395	0.448	0.236	1	B8.6
KH2012:KH.C13.28	0.00454625	0.499353	0.448	0.26	1	B8.6
KH2012:KH.C9.617	0.00455306	0.407069	1	0.971	1	B8.6
KH2012:KH.C1.196	0.004609	-0.397388	0.069	0.311	1	B8.6
KH2012:KH.C11.286	0.00463261	-0.33649	0.034	0.281	1	B8.6
KH2012:KH.C13.7	0.00471332	-0.318049	0.276	0.588	1	B8.6
KH2012:KH.C2.46	0.0047448	-0.400493	0.862	0.897	1	B8.6
KH2012:KH.C7.478	0.0047462	-0.390531	0.103	0.363	1	B8.6
KH2012:KH.C7.217	0.00475178	-0.368757	0.966	0.961	1	B8.6
KH2012:KH.C1.382	0.00478207	-0.332537	0.172	0.503	1	B8.6
KH2012:KH.C7.86	0.00478996	-0.456919	0.586	0.723	1	B8.6
KH2012:KH.C3.191	0.00482465	-0.402676	0.103	0.375	1	B8.6
KH2012:KH.C3.175	0.00486707	-0.318222	0.103	0.383	1	B8.6
KH2012:KH.C14.356	0.00488117	-0.573951	0.138	0.386	1	B8.6
KH2012:KH.C9.627	0.00488811	-0.360612	0.103	0.378	1	B8.6
KH2012:KH.C11.517	0.00489009	-0.417011	0.103	0.348	1	B8.6
KH2012:KH.C1.402	0.00490404	-0.388232	0.241	0.548	1	B8.6
KH2012:KH.C2.73	0.00494408	-0.434925	0.241	0.53	1	B8.6
KH2012:KH.C8.66	0.00498797	-0.356622	0.103	0.378	1	B8.6
KH2012:KH.C14.361	0.00504667	-0.331027	0.241	0.571	1	B8.6
KH2012:KH.L65.11	0.00505681	0.253003	1	1	1	B8.6
KH2012:KH.C7.629	0.0050573	0.3017	0.31	0.132	1	B8.6
KH2012:KH.C4.535	0.00513131	-0.3967	0.172	0.473	1	B8.6
KH2012:KH.C11.135	0.0052479	-0.338886	0.103	0.394	1	B8.6
KH2012:KH.L9.25	0.0052976	-0.330767	0.034	0.276	1	B8.6
KH2012:KH.L6.2	0.00538634	-0.41073	0.172	0.441	1	B8.6
KH2012:KH.L153.60	0.00539553	-0.390531	0.103	0.358	1	B8.6
KH2012:KH.C9.567	0.00541858	-0.354574	1	0.957	1	B8.6
KH2012:KH.C7.4	0.00547928	-0.340992	0	0.213	1	B8.6
KH2012:KH.C9.160	0.0054896	-0.451287	0.276	0.549	1	B8.6
KH2012:KH.L4.22	0.00550592	-0.444715	0	0.213	1	B8.6
KH2012:KH.L17.9	0.00551894	0.281448	1	0.961	1	B8.6
KH2012:KH.L57.24	0.00555509	-0.345487	0.069	0.319	1	B8.6
KH2012:KH.C3.410	0.00556433	-0.473288	0.241	0.506	1	B8.6
KH2012:KH.C8.697	0.00557835	-0.403889	0.241	0.534	1	B8.6
KH2012:KH.L8.8	0.00557975	-0.385732	0.172	0.473	1	B8.6
KH2012:KH.L18.101	0.00560358	0.427478	0.241	0.095	1	B8.6
KH2012:KH.C8.101	0.00560633	-0.45912	0	0.213	1	B8.6
KH2012:KH.C1.741	0.00566499	0.374659	0.931	0.781	1	B8.6
KH2012:KH.L18.123	0.00568084	-0.424062	0.345	0.615	1	B8.6
KH2012:KH.C9.70	0.00569969	-0.369123	0.207	0.51	1	B8.6
KH2012:KH.C1.558	0.00571105	-0.379634	0.069	0.304	1	B8.6
KH2012:KH.C1.365	0.00572316	-0.401913	0	0.211	1	B8.6
KH2012:KH.C3.589	0.0057818	-0.341303	0.138	0.428	1	B8.6
KH2012:KH.C7.90	0.00580026	0.325283	1	0.995	1	B8.6
KH2012:KH.C5.613	0.00581418	-0.411522	0.207	0.485	1	B8.6
KH2012:KH.L108.56	0.00582504	-0.65623	0.172	0.407	1	B8.6
KH2012:KH.L116.16	0.0058412	-0.267647	1	1	1	B8.6
KH2012:KH.S521.8	0.0058582	-0.394152	0.103	0.343	1	B8.6
KH2012:KH.L61.17	0.00588346	-0.365378	0.172	0.432	1	B8.6
KH2012:KH.S423.3	0.00593885	-0.407091	0.207	0.47	1	B8.6
KH2012:KH.C5.462	0.00594764	-0.370759	0.31	0.614	1	B8.6
KH2012:KH.L13.6	0.00598266	-0.311231	0.172	0.467	1	B8.6
KH2012:KH.C7.309	0.0060397	-0.466613	0.172	0.444	1	B8.6
KH2012:KH.L132.12	0.00604249	-0.338136	0.069	0.316	1	B8.6
KH2012:KH.C5.308	0.00604359	0.344942	0.966	0.945	1	B8.6
KH2012:KH.L152.48	0.00607976	0.300423	1	0.993	1	B8.6
KH2012:KH.C7.149	0.0060868	-0.359079	0.966	0.982	1	B8.6
KH2012:KH.S2060.1	0.00609362	-0.407091	0.172	0.45	1	B8.6
KH2012:KH.C4.167	0.00612774	-0.430835	0.207	0.453	1	B8.6
KH2012:KH.C3.526	0.00616945	-0.409431	0.207	0.482	1	B8.6
KH2012:KH.C8.887	0.00624157	-0.366017	0.069	0.301	1	B8.6
KH2012:KH.C1.974	0.00626731	0.279486	0.172	0.056	1	B8.6
KH2012:KH.C4.224	0.00628523	-0.476675	0.241	0.518	1	B8.6
KH2012:KH.C2.915	0.00637077	-0.368746	0.448	0.673	1	B8.6
KH2012:KH.S369.6	0.00640925	-0.349184	0.103	0.368	1	B8.6
KH2012:KH.C14.387	0.00644087	-0.350331	0.103	0.368	1	B8.6
KH2012:KH.C9.5	0.00646487	-0.416668	0.207	0.468	1	B8.6
KH2012:KH.C7.692	0.00647149	-0.388825	0.069	0.311	1	B8.6
KH2012:KH.C3.926	0.00650916	-0.365068	0.172	0.469	1	B8.6
KH2012:KH.C10.69	0.00659943	-0.320557	0	0.205	1	B8.6
KH2012:KH.L57.3	0.00660866	-0.347757	0.172	0.473	1	B8.6
KH2012:KH.C1.722	0.00667796	0.330442	0.931	0.887	1	B8.6
KH2012:KH.C2.510	0.00673673	-0.419219	0.276	0.531	1	B8.6
KH2012:KH.L151.5	0.00673997	-0.424897	1	0.964	1	B8.6
KH2012:KH.C13.109	0.00678213	-0.320498	0.103	0.382	1	B8.6
KH2012:KH.L18.61	0.00678947	-0.335693	0.172	0.46	1	B8.6
KH2012:KH.C5.474	0.00680223	-0.319184	0	0.204	1	B8.6
KH2012:KH.C9.603	0.00683284	-0.300482	0.069	0.314	1	B8.6
KH2012:KH.C5.407	0.00685378	-0.390076	0.724	0.878	1	B8.6
KH2012:KH.C3.455	0.00687853	-0.385593	0.172	0.435	1	B8.6
KH2012:KH.L102.9	0.00688636	-0.370497	0.241	0.535	1	B8.6
KH2012:KH.C12.621	0.00692878	-0.358089	0.138	0.402	1	B8.6
KH2012:KH.L139.5	0.00698871	-0.361826	0.172	0.452	1	B8.6
KH2012:KH.C14.445	0.00700801	-0.351984	0.138	0.39	1	B8.6
KH2012:KH.C6.242	0.00702555	-0.323298	0	0.202	1	B8.6
KH2012:KH.C2.463	0.00710316	-0.402495	0.414	0.666	1	B8.6
KH2012:KH.C11.655	0.00717514	-0.381361	0.172	0.434	1	B8.6
KH2012:KH.C11.352	0.00718593	-0.364151	0.069	0.296	1	B8.6
KH2012:KH.C8.570	0.00718811	-0.403111	0.138	0.371	1	B8.6
KH2012:KH.C5.556	0.00723883	-0.422621	0.69	0.799	1	B8.6
KH2012:KH.C9.217	0.00736434	-0.413168	0.241	0.515	1	B8.6
KH2012:KH.C8.631	0.00739688	0.260953	1	0.999	1	B8.6
KH2012:KH.S164.20	0.0074116	-0.408964	0.241	0.515	1	B8.6
KH2012:KH.C1.988	0.00747015	-0.349282	0.207	0.496	1	B8.6
KH2012:KH.C8.212	0.00750228	-0.401972	0.138	0.369	1	B8.6
KH2012:KH.L96.57	0.00754868	-0.284396	0.138	0.39	1	B8.6
KH2012:KH.C2.174	0.0075986	0.343996	0.207	0.08	1	B8.6
KH2012:KH.C10.280	0.00760359	-0.302762	0.966	0.999	1	B8.6
KH2012:KH.C12.156	0.00763342	-0.432849	0.034	0.261	1	B8.6
KH2012:KH.C8.491	0.00763478	-0.334076	0.034	0.249	1	B8.6
KH2012:KH.S725.2	0.00764937	-0.27009	0.172	0.477	1	B8.6
KH2012:KH.L59.12	0.00772111	-0.428091	0.034	0.258	1	B8.6
KH2012:KH.C12.290	0.00773079	-0.340394	0.966	0.94	1	B8.6
KH2012:KH.C12.146	0.00779448	-0.400616	0	0.199	1	B8.6
KH2012:KH.C2.173	0.00781984	-0.429722	0.345	0.61	1	B8.6
KH2012:KH.C2.1006	0.0078262	0.328745	1	0.984	1	B8.6
KH2012:KH.L37.75	0.0078385	-0.352709	0.103	0.346	1	B8.6
KH2012:KH.C1.789	0.0078529	-0.34891	0.31	0.6	1	B8.6
KH2012:KH.C9.771	0.00785348	-0.397978	0.138	0.368	1	B8.6
KH2012:KH.C1.388	0.00786244	-0.380301	0.172	0.429	1	B8.6
KH2012:KH.C4.476	0.00789154	0.368336	0.966	0.895	1	B8.6
KH2012:KH.C5.471	0.00791359	-0.35975	0.138	0.397	1	B8.6
KH2012:KH.L44.2	0.00792923	-0.381096	0.103	0.331	1	B8.6
KH2012:KH.C10.77	0.00796855	-0.339322	0.034	0.248	1	B8.6
KH2012:KH.C2.1069	0.00797066	-0.381671	0	0.198	1	B8.6
KH2012:KH.L96.19	0.00802271	-0.404911	0.31	0.584	1	B8.6
KH2012:KH.C10.129	0.00809072	-0.340522	0.138	0.411	1	B8.6
KH2012:KH.C1.163	0.00810537	-0.42234	0.345	0.601	1	B8.6
KH2012:KH.L71.23	0.00814505	-0.347528	0.138	0.396	1	B8.6
KH2012:KH.C8.711	0.00819337	0.299849	1	0.971	1	B8.6
KH2012:KH.C4.296	0.00827951	-0.306582	0.069	0.317	1	B8.6
KH2012:KH.C2.859	0.00833275	-0.318792	0.103	0.372	1	B8.6
KH2012:KH.L170.80	0.00839606	-0.341273	0.414	0.69	1	B8.6
KH2012:KH.C2.506	0.00839623	-0.326419	0.069	0.303	1	B8.6
KH2012:KH.C9.15	0.00842952	-0.387349	0.276	0.561	1	B8.6
KH2012:KH.C2.393	0.0085172	-0.315684	0.069	0.315	1	B8.6
KH2012:KH.C10.107	0.00853716	-0.360549	0.172	0.429	1	B8.6
KH2012:KH.C6.56	0.00865274	-0.319043	0.724	0.849	1	B8.6
KH2012:KH.L18.20	0.00866218	-0.357535	0.207	0.506	1	B8.6
KH2012:KH.C2.881	0.00867	-0.389231	0.207	0.47	1	B8.6
KH2012:KH.C1.897	0.00867338	-0.311627	0.241	0.532	1	B8.6
KH2012:KH.L65.2	0.00867491	-0.346801	0.103	0.342	1	B8.6
KH2012:KH.C1.446	0.00881406	-0.294948	0	0.193	1	B8.6
KH2012:KH.L20.27	0.00881482	-0.394839	0.31	0.569	1	B8.6
KH2012:KH.C11.317	0.00882879	-0.353967	0.138	0.419	1	B8.6
KH2012:KH.L4.17	0.00885666	0.43871	1	0.933	1	B8.6
KH2012:KH.C12.481	0.00896657	-0.394743	0.103	0.326	1	B8.6
KH2012:KH.C1.824	0.00901546	-0.376319	0.828	0.871	1	B8.6
KH2012:KH.C9.496	0.00906956	0.30277	0.897	0.653	1	B8.6
ENSCING00000025226	0.00912351	-0.596357	0.103	0.333	1	B8.6
KH2012:KH.C3.550	0.00913356	-0.317876	1	0.97	1	B8.6
KH2012:KH.C12.133	0.00917257	-0.299199	0.034	0.254	1	B8.6
KH2012:KH.C9.691	0.00919541	-0.292852	0	0.191	1	B8.6
KH2012:KH.C4.670	0.00920784	-0.315001	1	0.977	1	B8.6
KH2012:KH.C14.57	0.00921431	-0.355065	0.103	0.339	1	B8.6
KH2012:KH.L11.6	0.00923802	-0.393916	0.276	0.525	1	B8.6
KH2012:KH.L147.31	0.009261	0.308496	0.966	0.931	1	B8.6
KH2012:KH.C5.418	0.00926545	-0.329115	0.207	0.46	1	B8.6
KH2012:KH.C7.486	0.00934991	-0.365774	0.31	0.59	1	B8.6
KH2012:KH.C4.699	0.00938553	-0.343618	0.138	0.39	1	B8.6
KH2012:KH.C8.695	0.00946685	-0.347984	0.103	0.338	1	B8.6
KH2012:KH.C9.432	0.00952793	0.356374	1	0.928	1	B8.6
KH2012:KH.C4.811	0.00961232	-0.333133	0.345	0.584	1	B8.6
KH2012:KH.C3.532	0.00969794	-0.312732	0.069	0.298	1	B8.6
KH2012:KH.C2.138	0.00976178	-0.415438	0.414	0.64	1	B8.6
KH2012:KH.C3.361	0.00985408	-0.314555	0.138	0.42	1	B8.6
KH2012:KH.C5.148	0.0098753	-0.369689	0.138	0.372	1	B8.6
KH2012:KH.S215.24	0.00987927	0.333972	0.931	0.871	1	B8.6
KH2012:KH.L123.6	0.00991839	-0.367921	0.103	0.323	1	B8.6
KH2012:KH.C1.1151	0.00996334	-0.369629	0.207	0.467	1	B8.6
KH2012:KH.C7.430	0.00998711	-0.296592	0.034	0.251	1	B8.6
KH2012:KH.C12.323	3.82293e-194	1.20772	0.642	0.016	4.87768e-190	Epidermis (a)
KH2012:KH.C3.567	1.49552e-145	1.11126	0.628	0.049	1.90813e-141	Epidermis (a)
KH2012:KH.L22.16	1.22352e-133	1.44545	0.846	0.189	1.56108e-129	Epidermis (a)
KH2012:KH.C4.753	1.26712e-103	1.26561	0.932	0.403	1.61672e-99	Epidermis (a)
KH2012:KH.L171.5	6.92302e-100	1.41375	1	0.851	8.83308e-96	Epidermis (a)
KH2012:KH.C3.303	1.74797e-95	0.808995	0.454	0.04	2.23023e-91	Epidermis (a)
KH2012:KH.L116.49	7.08268e-87	1.33587	0.986	0.695	9.0368e-83	Epidermis (a)
KH2012:KH.C8.101	6.30833e-86	0.870333	0.625	0.123	8.0488e-82	Epidermis (a)
KH2012:KH.C6.147	2.7399e-85	1.21776	0.949	0.428	3.49584e-81	Epidermis (a)
KH2012:KH.C12.430	1.28022e-83	0.607792	0.324	0.014	1.63343e-79	Epidermis (a)
KH2012:KH.C1.611	2.54257e-83	1.22169	0.942	0.361	3.24407e-79	Epidermis (a)
KH2012:KH.L95.5	3.15768e-83	1.43061	0.993	0.639	4.02888e-79	Epidermis (a)
KH2012:KH.C9.541	1.09575e-82	1.01854	0.843	0.252	1.39807e-78	Epidermis (a)
KH2012:KH.C4.378	7.68048e-82	1.11751	0.956	0.599	9.79952e-78	Epidermis (a)
KH2012:KH.L106.3	6.09018e-81	1.12611	0.993	0.742	7.77046e-77	Epidermis (a)
KH2012:KH.C14.414	1.91241e-80	1.00884	1	0.88	2.44005e-76	Epidermis (a)
KH2012:KH.C9.289	2.95516e-80	-1.68847	0.532	0.921	3.77049e-76	Epidermis (a)
KH2012:KH.C2.373	4.36759e-80	1.26163	0.86	0.317	5.5726e-76	Epidermis (a)
KH2012:KH.L25.4	3.09801e-79	0.936938	0.625	0.142	3.95275e-75	Epidermis (a)
KH2012:KH.L169.2	5.07784e-73	1.06974	0.962	0.513	6.47882e-69	Epidermis (a)
KH2012:KH.C7.157	3.05007e-71	1.16771	0.99	0.763	3.89159e-67	Epidermis (a)
KH2012:KH.C9.218	3.09161e-70	1.0574	0.918	0.429	3.94459e-66	Epidermis (a)
KH2012:KH.S406.1	8.11249e-69	1.02617	0.891	0.363	1.03507e-64	Epidermis (a)
KH2012:KH.C3.181	1.31013e-68	0.571776	1	1	1.6716e-64	Epidermis (a)
KH2012:KH.C8.737	3.98235e-66	1.00567	0.915	0.491	5.08108e-62	Epidermis (a)
KH2012:KH.C1.1104	5.12945e-66	1.0259	1	0.922	6.54466e-62	Epidermis (a)
KH2012:KH.L53.14	1.20601e-64	-1.74109	0.522	0.871	1.53874e-60	Epidermis (a)
KH2012:KH.C4.547	6.03893e-64	0.86062	1	0.903	7.70507e-60	Epidermis (a)
KH2012:KH.C7.787	9.32226e-64	0.985701	0.884	0.465	1.18943e-59	Epidermis (a)
KH2012:KH.C6.219	2.12994e-62	0.870138	0.826	0.335	2.71758e-58	Epidermis (a)
KH2012:KH.L39.1	9.62655e-60	0.953403	0.993	0.779	1.22825e-55	Epidermis (a)
KH2012:KH.C11.722	3.07304e-59	0.596031	0.382	0.056	3.92089e-55	Epidermis (a)
KH2012:KH.L4.2	4.53241e-58	0.657319	0.474	0.096	5.78291e-54	Epidermis (a)
KH2012:KH.C7.107	1.82458e-57	0.533765	1	0.999	2.32798e-53	Epidermis (a)
KH2012:KH.C9.701	1.52792e-56	0.89558	0.945	0.465	1.94947e-52	Epidermis (a)
KH2012:KH.S1352.1	3.1674e-56	0.870112	0.997	0.911	4.04129e-52	Epidermis (a)
KH2012:KH.C9.49	8.26499e-56	1.01576	0.904	0.46	1.05453e-51	Epidermis (a)
KH2012:KH.L22.56	9.7895e-55	0.914385	0.993	0.611	1.24904e-50	Epidermis (a)
KH2012:KH.C4.116	3.21016e-54	0.714498	1	0.955	4.09584e-50	Epidermis (a)
KH2012:KH.C4.52	1.09617e-53	0.395824	0.266	0.023	1.39861e-49	Epidermis (a)
KH2012:KH.C11.241	4.6652e-53	0.637227	1	0.994	5.95233e-49	Epidermis (a)
KH2012:KH.C12.511	7.5546e-52	0.325359	0.212	0.011	9.63892e-48	Epidermis (a)
KH2012:KH.C1.25	3.34785e-51	0.402449	0.218	0.013	4.27152e-47	Epidermis (a)
KH2012:KH.C8.247	7.12228e-49	-1.69757	0.372	0.742	9.08732e-45	Epidermis (a)
KH2012:KH.C9.757	3.52733e-47	0.771786	0.986	0.789	4.50051e-43	Epidermis (a)
KH2012:KH.C11.218	3.64605e-47	0.678732	0.997	0.938	4.652e-43	Epidermis (a)
KH2012:KH.C11.562	1.53543e-46	0.668541	0.799	0.327	1.95906e-42	Epidermis (a)
KH2012:KH.C11.485	1.56089e-46	0.677753	0.802	0.365	1.99154e-42	Epidermis (a)
KH2012:KH.C14.477	1.74501e-46	0.388022	0.276	0.035	2.22645e-42	Epidermis (a)
KH2012:KH.L170.29	1.869e-46	0.664911	0.672	0.242	2.38466e-42	Epidermis (a)
KH2012:KH.C11.299	2.78887e-46	0.784612	0.911	0.494	3.55832e-42	Epidermis (a)
KH2012:KH.L37.5	3.63504e-46	0.732404	0.99	0.804	4.63794e-42	Epidermis (a)
KH2012:KH.C5.572	5.53167e-46	0.585412	0.997	0.961	7.05785e-42	Epidermis (a)
KH2012:KH.C7.43	1.33949e-45	0.736833	0.915	0.445	1.70905e-41	Epidermis (a)
KH2012:KH.C8.356	2.42785e-45	0.670856	0.986	0.899	3.09769e-41	Epidermis (a)
KH2012:KH.L37.43	1.06209e-44	0.708076	0.556	0.17	1.35512e-40	Epidermis (a)
KH2012:KH.C7.243	4.58598e-44	0.75645	0.945	0.601	5.85126e-40	Epidermis (a)
KH2012:KH.C9.496	5.14996e-44	0.676673	0.956	0.595	6.57084e-40	Epidermis (a)
KH2012:KH.C4.226	3.44483e-43	0.698618	0.997	0.886	4.39525e-39	Epidermis (a)
KH2012:KH.C5.227	4.48878e-43	0.43513	0.276	0.039	5.72723e-39	Epidermis (a)
KH2012:KH.C12.628	2.26452e-42	0.43864	0.311	0.054	2.88931e-38	Epidermis (a)
KH2012:KH.C2.992	1.9333e-41	0.688616	0.71	0.317	2.46669e-37	Epidermis (a)
KH2012:KH.C4.260	9.40288e-41	-0.986116	0.505	0.801	1.19971e-36	Epidermis (a)
KH2012:KH.C3.676	4.1728e-40	0.536073	1	0.994	5.32407e-36	Epidermis (a)
KH2012:KH.C14.356	7.10388e-39	0.711944	0.696	0.317	9.06384e-35	Epidermis (a)
KH2012:KH.C14.310	2.48637e-38	-1.49046	0.055	0.454	3.17236e-34	Epidermis (a)
KH2012:KH.C14.520	1.18602e-37	0.423414	1	1	1.51324e-33	Epidermis (a)
KH2012:KH.C12.146	3.28133e-37	0.562621	0.461	0.141	4.18665e-33	Epidermis (a)
KH2012:KH.L3.13	6.57257e-37	0.657786	0.976	0.883	8.38594e-33	Epidermis (a)
KH2012:KH.C9.445	8.75226e-37	0.551364	0.416	0.123	1.1167e-32	Epidermis (a)
KH2012:KH.C12.648	2.04168e-36	0.735753	0.587	0.242	2.60498e-32	Epidermis (a)
KH2012:KH.C9.580	3.03746e-36	0.653855	0.809	0.475	3.87549e-32	Epidermis (a)
KH2012:KH.C4.84	4.58233e-36	-1.56249	0.102	0.487	5.8466e-32	Epidermis (a)
KH2012:KH.C10.574	8.21659e-36	0.58848	0.997	0.889	1.04835e-31	Epidermis (a)
KH2012:KH.C2.364	1.6801e-35	0.594642	0.618	0.263	2.14364e-31	Epidermis (a)
KH2012:KH.S1765.1	7.5448e-35	0.671809	0.915	0.684	9.62641e-31	Epidermis (a)
KH2012:KH.C9.20	8.37763e-35	0.399444	0.386	0.102	1.0689e-30	Epidermis (a)
KH2012:KH.L151.5	2.71953e-34	0.536772	0.993	0.958	3.46985e-30	Epidermis (a)
KH2012:KH.C2.271	2.80457e-34	0.477217	0.478	0.164	3.57835e-30	Epidermis (a)
KH2012:KH.L87.38	1.76e-33	0.593392	0.642	0.284	2.24559e-29	Epidermis (a)
KH2012:KH.C9.411	1.90717e-33	0.335274	0.266	0.049	2.43336e-29	Epidermis (a)
KH2012:KH.C4.57	2.36116e-33	-2.15496	0.225	0.561	3.0126e-29	Epidermis (a)
KH2012:KH.C11.308	2.43689e-31	0.40013	0.382	0.108	3.10922e-27	Epidermis (a)
KH2012:KH.L36.8	1.65215e-30	0.603005	0.945	0.737	2.10798e-26	Epidermis (a)
KH2012:KH.L139.17	8.94544e-30	0.62051	0.58	0.261	1.14135e-25	Epidermis (a)
KH2012:KH.C1.99	1.46388e-29	0.577005	0.928	0.694	1.86777e-25	Epidermis (a)
KH2012:KH.C7.140	1.55403e-29	-1.5229	0.437	0.701	1.98279e-25	Epidermis (a)
KH2012:KH.L108.30	1.93833e-29	0.322722	0.235	0.044	2.47312e-25	Epidermis (a)
KH2012:KH.C10.291	2.24292e-29	0.549113	0.932	0.749	2.86175e-25	Epidermis (a)
KH2012:KH.L102.1	2.77308e-29	0.460528	1	0.98	3.53817e-25	Epidermis (a)
KH2012:KH.L152.45	4.99186e-29	-1.16182	0.085	0.424	6.36911e-25	Epidermis (a)
KH2012:KH.C5.588	1.18012e-28	0.276918	0.232	0.044	1.50571e-24	Epidermis (a)
KH2012:KH.L61.10	1.48866e-28	0.503363	0.997	0.915	1.89938e-24	Epidermis (a)
KH2012:KH.C14.33	1.50109e-28	-1.27703	0.119	0.446	1.91525e-24	Epidermis (a)
KH2012:KH.C12.14	1.69265e-28	-0.762742	0.01	0.331	2.15965e-24	Epidermis (a)
KH2012:KH.C3.264	1.75634e-27	0.500577	0.676	0.335	2.24091e-23	Epidermis (a)
KH2012:KH.C9.35	1.89743e-27	0.610127	0.932	0.716	2.42093e-23	Epidermis (a)
KH2012:KH.C8.685	2.01158e-27	0.378552	0.338	0.099	2.56658e-23	Epidermis (a)
KH2012:KH.C11.46	4.30972e-27	0.49482	0.997	0.977	5.49878e-23	Epidermis (a)
KH2012:KH.C3.174	1.95567e-26	0.448116	1	0.973	2.49523e-22	Epidermis (a)
KH2012:KH.C9.162	9.32063e-26	0.403733	0.474	0.182	1.18922e-21	Epidermis (a)
KH2012:KH.C7.692	2.07403e-25	0.439668	0.556	0.255	2.64625e-21	Epidermis (a)
KH2012:KH.C3.751	2.28731e-25	-1.22137	0.031	0.327	2.91837e-21	Epidermis (a)
KH2012:KH.C2.1062	2.54643e-25	0.405691	0.474	0.194	3.24899e-21	Epidermis (a)
KH2012:KH.C6.145	1.09807e-24	-1.1015	0.328	0.628	1.40103e-20	Epidermis (a)
KH2012:KH.C2.593	1.27675e-24	0.457632	0.997	0.961	1.629e-20	Epidermis (a)
KH2012:KH.C2.125	2.37071e-24	-0.823479	0.041	0.332	3.02479e-20	Epidermis (a)
KH2012:KH.C9.412	3.75358e-24	0.408468	0.997	0.94	4.7892e-20	Epidermis (a)
KH2012:KH.C3.267	4.30458e-24	0.490665	0.614	0.317	5.49221e-20	Epidermis (a)
KH2012:KH.S164.28	5.28181e-24	0.532543	0.843	0.508	6.73906e-20	Epidermis (a)
KH2012:KH.S1391.3	2.71097e-23	0.438578	0.515	0.233	3.45892e-19	Epidermis (a)
KH2012:KH.L23.5	3.38122e-23	0.37388	0.389	0.144	4.3141e-19	Epidermis (a)
KH2012:KH.C4.249	5.0759e-23	0.392826	0.478	0.206	6.47635e-19	Epidermis (a)
KH2012:KH.C4.190	5.60952e-23	0.443126	0.949	0.834	7.15719e-19	Epidermis (a)
KH2012:KH.C12.228	7.1329e-23	-0.68608	0.051	0.335	9.10087e-19	Epidermis (a)
KH2012:KH.C1.1109	8.15708e-23	0.471309	0.901	0.618	1.04076e-18	Epidermis (a)
KH2012:KH.C9.3	1.32023e-22	0.522888	0.686	0.389	1.68448e-18	Epidermis (a)
KH2012:KH.C11.378	1.76393e-22	0.343359	1	0.997	2.2506e-18	Epidermis (a)
KH2012:KH.S447.2	2.56561e-22	-0.689121	0.072	0.353	3.27346e-18	Epidermis (a)
KH2012:KH.C11.539	1.3062e-21	0.324039	0.208	0.048	1.66658e-17	Epidermis (a)
KH2012:KH.L96.27	9.80305e-21	-0.559771	0.041	0.301	1.25077e-16	Epidermis (a)
KH2012:KH.C4.760	1.09286e-20	-0.611626	0.038	0.296	1.39438e-16	Epidermis (a)
KH2012:KH.C4.506	1.33485e-20	-0.967033	0.034	0.288	1.70313e-16	Epidermis (a)
KH2012:KH.C5.143	1.38994e-20	-0.589746	0.659	0.829	1.77343e-16	Epidermis (a)
KH2012:KH.C9.234	2.09113e-20	0.290697	1	1	2.66807e-16	Epidermis (a)
KH2012:KH.C8.84	2.14162e-20	0.509593	0.597	0.323	2.73249e-16	Epidermis (a)
KH2012:KH.C1.422	2.90959e-20	0.438769	0.863	0.705	3.71234e-16	Epidermis (a)
KH2012:KH.L23.11	3.91264e-20	0.447438	0.956	0.902	4.99214e-16	Epidermis (a)
KH2012:KH.C5.110	7.10155e-20	-0.614103	0.089	0.351	9.06086e-16	Epidermis (a)
KH2012:KH.C11.328	1.2479e-19	-0.593688	0.034	0.282	1.59219e-15	Epidermis (a)
KH2012:KH.C13.61	1.58662e-19	0.431513	0.7	0.4	2.02437e-15	Epidermis (a)
KH2012:KH.C8.263	1.98955e-19	-0.480647	0.02	0.259	2.53847e-15	Epidermis (a)
KH2012:KH.C2.1104	2.64824e-19	0.424503	0.795	0.515	3.37889e-15	Epidermis (a)
KH2012:KH.L152.28	4.99921e-19	-0.539643	0.788	0.906	6.3785e-15	Epidermis (a)
KH2012:KH.L149.21	5.49788e-19	0.25992	1	1	7.01474e-15	Epidermis (a)
KH2012:KH.C8.163	6.4435e-19	-0.393862	0.993	0.994	8.22126e-15	Epidermis (a)
KH2012:KH.L4.12	6.66877e-19	-0.661078	0.061	0.308	8.50869e-15	Epidermis (a)
KH2012:KH.C1.1005	8.03425e-19	-1.15374	0.355	0.577	1.02509e-14	Epidermis (a)
KH2012:KH.C11.418	8.71444e-19	0.477159	0.713	0.464	1.11188e-14	Epidermis (a)
KH2012:KH.C11.215	9.27483e-19	0.382431	0.512	0.258	1.18338e-14	Epidermis (a)
KH2012:KH.C3.411	2.66599e-18	-0.462959	0.014	0.237	3.40154e-14	Epidermis (a)
KH2012:KH.C2.313	2.93787e-18	-0.611246	0.031	0.263	3.74842e-14	Epidermis (a)
KH2012:KH.L168.6	3.59549e-18	0.306759	0.273	0.092	4.58749e-14	Epidermis (a)
KH2012:KH.S403.4	7.4407e-18	0.391251	0.512	0.27	9.49359e-14	Epidermis (a)
KH2012:KH.C3.312	1.59223e-17	-0.598088	0.171	0.427	2.03152e-13	Epidermis (a)
KH2012:KH.C9.251	1.70858e-17	0.372409	0.553	0.289	2.17998e-13	Epidermis (a)
ENSCING00000025212	4.20807e-17	-0.988623	0.461	0.649	5.36907e-13	Epidermis (a)
KH2012:KH.C4.497	4.31434e-17	0.424321	0.567	0.338	5.50466e-13	Epidermis (a)
KH2012:KH.C9.229	4.34848e-17	-0.917189	0.43	0.623	5.54823e-13	Epidermis (a)
KH2012:KH.C13.22	4.99529e-17	0.373354	0.874	0.587	6.37349e-13	Epidermis (a)
KH2012:KH.C13.152	1.65809e-16	0.444843	0.799	0.593	2.11556e-12	Epidermis (a)
KH2012:KH.L96.3	2.50119e-16	0.39229	0.966	0.911	3.19127e-12	Epidermis (a)
KH2012:KH.C12.72	2.85916e-16	-0.585932	0.041	0.254	3.648e-12	Epidermis (a)
KH2012:KH.C1.571	3.19741e-16	-0.628631	0.604	0.739	4.07958e-12	Epidermis (a)
KH2012:KH.C4.366	4.61271e-16	-0.530857	0.461	0.662	5.88536e-12	Epidermis (a)
KH2012:KH.C12.306	4.9659e-16	-0.553041	0.253	0.482	6.33599e-12	Epidermis (a)
KH2012:KH.S816.1	6.95369e-16	-0.655425	0.195	0.427	8.87221e-12	Epidermis (a)
KH2012:KH.C2.421	7.09499e-16	-0.25201	0.717	0.418	9.0525e-12	Epidermis (a)
KH2012:KH.C9.36	7.48579e-16	-1.09654	0.044	0.254	9.55112e-12	Epidermis (a)
KH2012:KH.C7.447	2.4714e-15	0.283491	0.98	0.923	3.15326e-11	Epidermis (a)
KH2012:KH.C13.47	2.49706e-15	0.271585	0.294	0.116	3.186e-11	Epidermis (a)
KH2012:KH.C4.391	2.59741e-15	0.360101	0.614	0.377	3.31403e-11	Epidermis (a)
KH2012:KH.S406.12	2.60787e-15	0.324097	0.413	0.196	3.32738e-11	Epidermis (a)
KH2012:KH.C12.376	1.0133e-14	-1.64449	0.164	0.372	1.29287e-10	Epidermis (a)
KH2012:KH.C3.557	2.34371e-14	0.297234	0.976	0.956	2.99034e-10	Epidermis (a)
KH2012:KH.C11.150	2.42436e-14	0.319244	0.321	0.139	3.09325e-10	Epidermis (a)
KH2012:KH.L59.1	2.59683e-14	-0.567479	0.157	0.376	3.3133e-10	Epidermis (a)
KH2012:KH.L71.2	2.99935e-14	0.308767	0.413	0.206	3.82687e-10	Epidermis (a)
KH2012:KH.C2.27	4.03222e-14	0.310695	0.635	0.364	5.14471e-10	Epidermis (a)
KH2012:KH.L102.2	4.49335e-14	0.46839	0.666	0.471	5.73306e-10	Epidermis (a)
KH2012:KH.C3.517	6.13265e-14	-0.339865	0.969	0.982	7.82465e-10	Epidermis (a)
KH2012:KH.C8.775	6.93113e-14	-0.52702	0.027	0.21	8.84342e-10	Epidermis (a)
KH2012:KH.C1.1064	8.61837e-14	0.385058	0.867	0.727	1.09962e-09	Epidermis (a)
KH2012:KH.C1.697	9.13869e-14	-0.689293	0.01	0.182	1.166e-09	Epidermis (a)
KH2012:KH.C8.350	1.91305e-13	-0.460703	0.113	0.315	2.44086e-09	Epidermis (a)
KH2012:KH.C3.230	2.23452e-13	-0.486042	0.198	0.406	2.85102e-09	Epidermis (a)
KH2012:KH.C2.577	2.53097e-13	-0.386047	0.044	0.23	3.22926e-09	Epidermis (a)
KH2012:KH.C2.48	2.74238e-13	-0.527981	0.106	0.309	3.499e-09	Epidermis (a)
KH2012:KH.C1.750	3.54332e-13	-0.674114	0.355	0.518	4.52092e-09	Epidermis (a)
KH2012:KH.C1.432	3.56792e-13	0.31974	0.546	0.334	4.5523e-09	Epidermis (a)
KH2012:KH.S816.4	4.82152e-13	-0.41541	0.096	0.303	6.15178e-09	Epidermis (a)
KH2012:KH.L170.42	4.95678e-13	-0.404785	0.044	0.227	6.32436e-09	Epidermis (a)
KH2012:KH.C11.4	7.71764e-13	-0.668491	0.109	0.311	9.84694e-09	Epidermis (a)
KH2012:KH.C13.80	8.92641e-13	0.263188	0.519	0.281	1.13892e-08	Epidermis (a)
KH2012:KH.C4.115	1.07284e-12	0.286149	0.212	0.077	1.36883e-08	Epidermis (a)
KH2012:KH.C2.573	1.08432e-12	0.287494	0.983	0.911	1.38348e-08	Epidermis (a)
KH2012:KH.C1.1079	1.18095e-12	-0.456008	0.034	0.206	1.50677e-08	Epidermis (a)
KH2012:KH.C14.539	1.19169e-12	-0.567546	0.078	0.264	1.52048e-08	Epidermis (a)
KH2012:KH.C3.458	3.01347e-12	0.268571	0.464	0.246	3.84489e-08	Epidermis (a)
ENSCING00000025191	3.78227e-12	-1.0943	0.628	0.739	4.8258e-08	Epidermis (a)
KH2012:KH.C1.1240	5.38953e-12	0.307495	0.389	0.21	6.8765e-08	Epidermis (a)
KH2012:KH.C11.149	6.91373e-12	0.316461	0.72	0.496	8.82123e-08	Epidermis (a)
KH2012:KH.S494.2	7.21259e-12	0.332177	0.823	0.596	9.20254e-08	Epidermis (a)
KH2012:KH.C5.24	8.96525e-12	0.336835	0.71	0.509	1.14388e-07	Epidermis (a)
KH2012:KH.S164.31	1.32542e-11	0.250352	0.311	0.146	1.69111e-07	Epidermis (a)
KH2012:KH.C4.230	1.44888e-11	-0.346128	0.092	0.273	1.84862e-07	Epidermis (a)
KH2012:KH.C3.550	1.64803e-11	0.281402	0.986	0.968	2.10272e-07	Epidermis (a)
KH2012:KH.C3.304	1.65914e-11	-0.445548	0.089	0.269	2.11689e-07	Epidermis (a)
KH2012:KH.C1.429	2.59867e-11	0.276918	0.386	0.208	3.31564e-07	Epidermis (a)
KH2012:KH.L59.12	2.88615e-11	-0.358768	0.099	0.286	3.68243e-07	Epidermis (a)
KH2012:KH.C7.514	3.82764e-11	0.334627	0.908	0.825	4.88368e-07	Epidermis (a)
KH2012:KH.S854.1	7.25019e-11	-0.34889	0.846	0.936	9.25052e-07	Epidermis (a)
KH2012:KH.L117.4	9.25751e-11	0.331987	0.468	0.287	1.18117e-06	Epidermis (a)
KH2012:KH.C5.12	9.92182e-11	0.342544	0.642	0.445	1.26593e-06	Epidermis (a)
KH2012:KH.S555.1	1.0005e-10	-0.319967	0.969	0.976	1.27654e-06	Epidermis (a)
KH2012:KH.C2.387	1.32579e-10	0.276918	0.481	0.296	1.69158e-06	Epidermis (a)
KH2012:KH.C11.577	1.38432e-10	-0.30563	0.02	0.161	1.76625e-06	Epidermis (a)
KH2012:KH.L140.2	1.7314e-10	-0.393774	0.795	0.864	2.20909e-06	Epidermis (a)
KH2012:KH.C7.501	1.93443e-10	0.286177	0.887	0.743	2.46814e-06	Epidermis (a)
KH2012:KH.C4.341	2.61175e-10	-0.352244	0.024	0.163	3.33233e-06	Epidermis (a)
KH2012:KH.S654.3	3.22903e-10	-0.717078	0.024	0.161	4.11991e-06	Epidermis (a)
KH2012:KH.L18.129	3.56531e-10	0.280051	0.362	0.194	4.54898e-06	Epidermis (a)
KH2012:KH.C3.815	3.6435e-10	-0.515164	0.283	0.456	4.64875e-06	Epidermis (a)
KH2012:KH.C5.190	3.79099e-10	-0.284694	0.997	0.999	4.83692e-06	Epidermis (a)
KH2012:KH.S1404.1	3.95883e-10	-0.749219	0.003	0.127	5.05107e-06	Epidermis (a)
KH2012:KH.C2.336	4.43479e-10	-0.261424	0.034	0.177	5.65835e-06	Epidermis (a)
KH2012:KH.L50.6	4.60521e-10	-0.381723	0.02	0.154	5.87579e-06	Epidermis (a)
KH2012:KH.C1.683	5.34045e-10	-0.320727	0.908	0.962	6.81388e-06	Epidermis (a)
KH2012:KH.C7.629	6.02665e-10	-0.359223	0.024	0.158	7.6894e-06	Epidermis (a)
KH2012:KH.C7.288	6.3215e-10	0.324861	0.751	0.585	8.06561e-06	Epidermis (a)
KH2012:KH.S1236.1	7.28209e-10	-0.752376	0.232	0.392	9.29121e-06	Epidermis (a)
KH2012:KH.S1005.1	1.07801e-09	-0.485231	0.232	0.407	1.37543e-05	Epidermis (a)
KH2012:KH.C10.61	1.28013e-09	0.28547	0.826	0.68	1.63332e-05	Epidermis (a)
KH2012:KH.C2.4	1.40537e-09	-0.564192	0.526	0.66	1.79312e-05	Epidermis (a)
KH2012:KH.C12.142	1.61033e-09	-0.428606	0.788	0.857	2.05462e-05	Epidermis (a)
KH2012:KH.L128.12	1.76352e-09	-0.450266	0.01	0.13	2.25007e-05	Epidermis (a)
KH2012:KH.L119.5	2.00893e-09	-0.260242	0.976	0.992	2.56319e-05	Epidermis (a)
KH2012:KH.C4.343	2.4026e-09	-1.07719	0.014	0.134	3.06548e-05	Epidermis (a)
KH2012:KH.C12.562	2.61324e-09	-0.27469	0.017	0.141	3.33423e-05	Epidermis (a)
KH2012:KH.C5.655	2.87968e-09	-0.278623	0.089	0.243	3.67419e-05	Epidermis (a)
KH2012:KH.L53.11	3.03467e-09	-0.464528	0.993	0.998	3.87194e-05	Epidermis (a)
KH2012:KH.C11.99	4.06736e-09	-0.408343	0.003	0.114	5.18954e-05	Epidermis (a)
KH2012:KH.S698.1	4.22981e-09	-0.410916	0.119	0.271	5.39681e-05	Epidermis (a)
KH2012:KH.S654.1	4.57187e-09	-0.694452	0.014	0.132	5.83325e-05	Epidermis (a)
KH2012:KH.C5.597	4.9745e-09	-0.398767	0.321	0.475	6.34697e-05	Epidermis (a)
ENSCING00000025215	6.42465e-09	-0.932673	0.382	0.527	8.19721e-05	Epidermis (a)
KH2012:KH.L105.3	7.07113e-09	0.270157	0.399	0.244	9.02205e-05	Epidermis (a)
KH2012:KH.S345.2	7.44667e-09	-0.356343	0.089	0.237	9.5012e-05	Epidermis (a)
KH2012:KH.S654.2	1.01542e-08	-0.406816	0.003	0.109	0.000129557	Epidermis (a)
KH2012:KH.C2.629	1.0891e-08	-0.352982	0.007	0.115	0.000138959	Epidermis (a)
KH2012:KH.C14.330	1.19899e-08	-0.545129	0.085	0.223	0.000152979	Epidermis (a)
KH2012:KH.L20.29	1.65903e-08	-0.514963	0.044	0.171	0.000211675	Epidermis (a)
ENSCING00000025210	1.97554e-08	-1.16676	0.655	0.752	0.000252059	Epidermis (a)
KH2012:KH.L4.22	2.04397e-08	-0.336527	0.092	0.234	0.00026079	Epidermis (a)
KH2012:KH.S215.4	2.31506e-08	-0.433312	0.041	0.163	0.000295379	Epidermis (a)
KH2012:KH.C4.697	2.52928e-08	-0.604819	0.014	0.121	0.00032271	Epidermis (a)
KH2012:KH.C11.482	2.54946e-08	0.290046	0.86	0.764	0.000325286	Epidermis (a)
KH2012:KH.S683.3	3.00166e-08	-0.709726	0.065	0.192	0.000382982	Epidermis (a)
KH2012:KH.C4.635	3.52773e-08	-0.702389	0.072	0.198	0.000450103	Epidermis (a)
KH2012:KH.C11.313	3.70878e-08	-0.524735	0.099	0.232	0.000473203	Epidermis (a)
KH2012:KH.C9.257	4.0324e-08	-0.274116	0.003	0.101	0.000514494	Epidermis (a)
ENSCING00000025218	5.01228e-08	-1.04591	0.331	0.46	0.000639516	Epidermis (a)
KH2012:KH.C9.32	5.89816e-08	-0.483743	0.061	0.186	0.000752546	Epidermis (a)
KH2012:KH.C2.140	6.25974e-08	-0.316122	0.621	0.745	0.00079868	Epidermis (a)
KH2012:KH.C2.957	7.2832e-08	-0.551719	0.014	0.115	0.000929263	Epidermis (a)
ENSCING00000025213	7.97777e-08	-0.464913	0.167	0.315	0.00101788	Epidermis (a)
KH2012:KH.C3.54	8.08234e-08	0.253192	0.904	0.808	0.00103123	Epidermis (a)
KH2012:KH.L154.31	8.36747e-08	0.270541	0.993	0.924	0.00106761	Epidermis (a)
KH2012:KH.C1.159	9.00078e-08	0.280368	0.529	0.358	0.00114841	Epidermis (a)
KH2012:KH.C8.309	1.05361e-07	-0.542225	0.01	0.108	0.0013443	Epidermis (a)
KH2012:KH.C2.866	1.09727e-07	-0.30724	0.02	0.125	0.00140001	Epidermis (a)
KH2012:KH.C6.250	1.10172e-07	-0.34566	0.621	0.73	0.00140568	Epidermis (a)
KH2012:KH.C4.125	1.47906e-07	-0.297283	0.065	0.188	0.00188713	Epidermis (a)
KH2012:KH.C1.301	1.58084e-07	-0.255676	0.184	0.335	0.00201699	Epidermis (a)
ENSCING00000025203	1.93388e-07	-0.768046	0.348	0.492	0.00246743	Epidermis (a)
KH2012:KH.L4.43	3.33976e-07	-0.366359	0.02	0.118	0.0042612	Epidermis (a)
KH2012:KH.C1.1101	3.63414e-07	-0.310814	0.962	0.97	0.0046368	Epidermis (a)
KH2012:KH.L116.38	3.94665e-07	-0.319148	0.027	0.128	0.00503553	Epidermis (a)
KH2012:KH.C11.561	4.6396e-07	-0.345071	0.993	0.997	0.00591966	Epidermis (a)
KH2012:KH.C8.316	4.93213e-07	-0.318761	0.242	0.381	0.0062929	Epidermis (a)
KH2012:KH.C11.673	6.15468e-07	-0.601056	0.02	0.114	0.00785276	Epidermis (a)
KH2012:KH.L10.5	6.33566e-07	-0.744704	0.017	0.108	0.00808366	Epidermis (a)
KH2012:KH.S423.6	7.67243e-07	-1.13647	0.027	0.123	0.00978926	Epidermis (a)
KH2012:KH.C9.247	8.52441e-07	-0.349464	0.048	0.154	0.0108763	Epidermis (a)
KH2012:KH.C2.825	8.69482e-07	-0.333087	0.498	0.604	0.0110937	Epidermis (a)
ENSCING00000025201	1.0103e-06	-0.801359	0.495	0.588	0.0128904	Epidermis (a)
KH2012:KH.C1.728	1.1711e-06	-0.702358	0.017	0.105	0.0149421	Epidermis (a)
KH2012:KH.C8.96	1.24525e-06	-0.257955	0.986	0.976	0.0158881	Epidermis (a)
KH2012:KH.C7.523	1.48886e-06	-0.2603	0.222	0.361	0.0189963	Epidermis (a)
KH2012:KH.C3.814	1.52758e-06	-0.61903	0.024	0.114	0.0194904	Epidermis (a)
KH2012:KH.C1.98	1.76972e-06	-0.328007	0.058	0.163	0.0225799	Epidermis (a)
KH2012:KH.C11.291	1.95539e-06	-0.303571	0.089	0.202	0.0249488	Epidermis (a)
KH2012:KH.L172.23	2.11477e-06	-0.270148	0.065	0.171	0.0269824	Epidermis (a)
KH2012:KH.C1.44	2.85167e-06	-0.338284	0.02	0.106	0.0363844	Epidermis (a)
KH2012:KH.L44.13	2.97737e-06	-0.365075	0.051	0.149	0.0379882	Epidermis (a)
KH2012:KH.C1.244	3.01191e-06	-0.258979	0.075	0.184	0.038429	Epidermis (a)
KH2012:KH.C8.477	3.5328e-06	-0.751371	0.031	0.119	0.045075	Epidermis (a)
KH2012:KH.S816.2	5.56014e-06	-0.273849	0.154	0.277	0.0709418	Epidermis (a)
KH2012:KH.C7.461	1.24261e-05	-0.383869	0.939	0.932	0.158545	Epidermis (a)
KH2012:KH.C2.571	1.29191e-05	-0.27406	0.065	0.161	0.164835	Epidermis (a)
KH2012:KH.C4.265	1.47275e-05	-0.270161	0.901	0.937	0.187908	Epidermis (a)
KH2012:KH.L170.89	1.66548e-05	-0.54482	0.382	0.47	0.212498	Epidermis (a)
KH2012:KH.C1.738	1.94481e-05	-0.396921	0.42	0.505	0.248138	Epidermis (a)
KH2012:KH.C1.570	3.85557e-05	-0.543345	0.031	0.104	0.491932	Epidermis (a)
KH2012:KH.C13.28	4.00969e-05	-0.402287	0.177	0.28	0.511597	Epidermis (a)
ENSCING00000025204	4.96816e-05	-0.563682	0.317	0.415	0.633888	Epidermis (a)
KH2012:KH.C13.106	5.00773e-05	-0.290937	0.526	0.592	0.638936	Epidermis (a)
ENSCING00000025226	5.26579e-05	-0.446538	0.249	0.345	0.671862	Epidermis (a)
KH2012:KH.C8.743	6.69618e-05	-0.294059	0.768	0.811	0.854366	Epidermis (a)
KH2012:KH.C9.859	8.70098e-05	-0.270041	0.188	0.289	1	Epidermis (a)
KH2012:KH.L116.92	8.86118e-05	-0.254767	0.048	0.125	1	Epidermis (a)
KH2012:KH.L18.113	9.45239e-05	-0.286831	0.437	0.514	1	Epidermis (a)
KH2012:KH.C6.103	0.000209973	-0.491495	0.689	0.686	1	Epidermis (a)
ENSCING00000025228	0.000251612	-0.278297	0.133	0.225	1	Epidermis (a)
KH2012:KH.C11.529	0.000291455	-0.426321	0.28	0.355	1	Epidermis (a)
KH2012:KH.C11.389	0.000326435	-0.366147	0.386	0.449	1	Epidermis (a)
KH2012:KH.C6.128	0.000984263	-0.274821	0.628	0.665	1	Epidermis (a)
KH2012:KH.C11.697	0.00378652	-0.312648	0.205	0.268	1	Epidermis (a)
KH2012:KH.C1.755	0.00398079	-1.93452	0.471	0.52	1	Epidermis (a)
KH2012:KH.C12.156	0.00542239	-0.28222	0.201	0.268	1	Epidermis (a)
KH2012:KH.C6.167	7.31028e-97	0.927418	0.584	0.043	9.32719e-93	Neural (A) C1/2
KH2012:KH.C9.235	4.13221e-93	1.0732	0.619	0.056	5.27229e-89	Neural (A) C1/2
KH2012:KH.C11.596	5.66088e-84	0.71373	0.416	0.02	7.22271e-80	Neural (A) C1/2
KH2012:KH.C12.72	7.83933e-74	1.44775	0.85	0.173	1.00022e-69	Neural (A) C1/2
KH2012:KH.C4.341	1.26746e-73	1.03156	0.708	0.099	1.61715e-69	Neural (A) C1/2
KH2012:KH.C6.122	9.77662e-72	0.836197	0.549	0.058	1.2474e-67	Neural (A) C1/2
KH2012:KH.C1.1005	4.407e-67	2.36878	0.991	0.507	5.62289e-63	Neural (A) C1/2
KH2012:KH.C4.248	2.40683e-65	0.798731	0.531	0.058	3.07087e-61	Neural (A) C1/2
KH2012:KH.C4.506	2.57321e-65	1.62106	0.867	0.201	3.28315e-61	Neural (A) C1/2
KH2012:KH.C7.140	1.80412e-63	2.36722	1	0.632	2.30188e-59	Neural (A) C1/2
KH2012:KH.C2.283	2.93228e-61	0.566455	0.336	0.02	3.7413e-57	Neural (A) C1/2
KH2012:KH.C10.172	2.09383e-60	0.762139	0.566	0.073	2.67151e-56	Neural (A) C1/2
KH2012:KH.C14.33	1.06419e-59	1.61295	0.973	0.349	1.3578e-55	Neural (A) C1/2
KH2012:KH.C2.125	1.63249e-53	1.37437	0.841	0.243	2.0829e-49	Neural (A) C1/2
KH2012:KH.C14.310	8.29025e-52	1.46565	0.973	0.344	1.05775e-47	Neural (A) C1/2
KH2012:KH.C4.57	1.58697e-48	1.54523	0.982	0.47	2.02481e-44	Neural (A) C1/2
KH2012:KH.C8.424	1.55494e-47	0.484471	0.381	0.04	1.98395e-43	Neural (A) C1/2
KH2012:KH.C11.291	4.69967e-45	0.969696	0.655	0.149	5.9963e-41	Neural (A) C1/2
KH2012:KH.L170.89	3.11377e-42	1.55212	0.867	0.426	3.97286e-38	Neural (A) C1/2
KH2012:KH.C3.297	1.97916e-37	0.707937	0.522	0.106	2.52522e-33	Neural (A) C1/2
KH2012:KH.C12.14	7.25128e-37	0.985885	0.761	0.242	9.25191e-33	Neural (A) C1/2
KH2012:KH.S816.1	2.12072e-34	1.09044	0.841	0.355	2.70583e-30	Neural (A) C1/2
KH2012:KH.C12.31	4.80217e-34	0.517869	0.345	0.049	6.12709e-30	Neural (A) C1/2
KH2012:KH.C4.260	1.52212e-33	1.16652	0.973	0.734	1.94207e-29	Neural (A) C1/2
KH2012:KH.L59.1	1.96787e-31	0.782931	0.841	0.303	2.5108e-27	Neural (A) C1/2
KH2012:KH.C12.142	1.7212e-29	0.872029	1	0.834	2.19608e-25	Neural (A) C1/2
KH2012:KH.L22.1	1.39608e-27	0.922225	0.876	0.569	1.78126e-23	Neural (A) C1/2
KH2012:KH.C4.769	2.21989e-27	0.255485	0.186	0.016	2.83236e-23	Neural (A) C1/2
KH2012:KH.C7.243	8.44261e-27	-1.46571	0.204	0.692	1.07719e-22	Neural (A) C1/2
KH2012:KH.C13.80	9.31811e-27	0.979004	0.717	0.294	1.1889e-22	Neural (A) C1/2
KH2012:KH.L95.5	1.21081e-26	-2.47439	0.292	0.729	1.54487e-22	Neural (A) C1/2
KH2012:KH.L22.56	2.8181e-26	-1.86036	0.265	0.705	3.59562e-22	Neural (A) C1/2
KH2012:KH.L106.3	4.63845e-26	0.927175	0.982	0.771	5.91819e-22	Neural (A) C1/2
KH2012:KH.C14.355	6.26957e-26	0.978569	0.726	0.314	7.99934e-22	Neural (A) C1/2
KH2012:KH.C11.561	1.7196e-24	0.672233	0.991	0.997	2.19404e-20	Neural (A) C1/2
KH2012:KH.C4.116	2.00094e-24	0.706232	1	0.96	2.553e-20	Neural (A) C1/2
KH2012:KH.S816.4	2.51907e-24	0.697061	0.664	0.239	3.21409e-20	Neural (A) C1/2
KH2012:KH.C6.128	7.21223e-24	0.961254	0.885	0.643	9.20208e-20	Neural (A) C1/2
KH2012:KH.L65.11	2.55325e-23	-0.53654	1	1	3.25769e-19	Neural (A) C1/2
KH2012:KH.C4.547	7.13964e-23	-1.12768	0.779	0.929	9.10946e-19	Neural (A) C1/2
KH2012:KH.L147.13	1.01965e-22	0.608882	0.451	0.126	1.30097e-18	Neural (A) C1/2
KH2012:KH.S164.28	3.71135e-22	-1.4725	0.133	0.596	4.73531e-18	Neural (A) C1/2
KH2012:KH.C11.299	8.86658e-22	-1.38549	0.124	0.596	1.13129e-17	Neural (A) C1/2
KH2012:KH.C9.496	4.92041e-21	-1.17603	0.265	0.684	6.27795e-17	Neural (A) C1/2
KH2012:KH.L18.113	1.4735e-20	0.748525	0.823	0.478	1.88003e-16	Neural (A) C1/2
KH2012:KH.C9.49	1.87727e-20	-1.40573	0.115	0.566	2.39521e-16	Neural (A) C1/2
KH2012:KH.C4.663	3.0487e-20	0.709977	0.602	0.252	3.88983e-16	Neural (A) C1/2
KH2012:KH.C7.43	5.71063e-20	-1.21902	0.106	0.555	7.28619e-16	Neural (A) C1/2
KH2012:KH.C1.1104	6.01223e-20	-1.23769	0.876	0.939	7.671e-16	Neural (A) C1/2
KH2012:KH.S1172.1	6.78998e-20	0.892	0.681	0.332	8.66334e-16	Neural (A) C1/2
KH2012:KH.L59.12	8.53932e-20	0.557783	0.619	0.228	1.08953e-15	Neural (A) C1/2
KH2012:KH.S1061.3	9.64789e-20	0.82919	0.681	0.322	1.23097e-15	Neural (A) C1/2
KH2012:KH.C14.188	1.41495e-19	0.698021	0.575	0.242	1.80533e-15	Neural (A) C1/2
KH2012:KH.C3.676	3.24576e-19	-0.786899	0.991	0.996	4.14127e-15	Neural (A) C1/2
KH2012:KH.L152.12	4.33648e-19	0.787347	0.673	0.332	5.53291e-15	Neural (A) C1/2
KH2012:KH.C9.701	5.3621e-19	-1.71502	0.168	0.574	6.8415e-15	Neural (A) C1/2
KH2012:KH.L41.44	7.35495e-19	0.548723	1	0.983	9.38418e-15	Neural (A) C1/2
KH2012:KH.C11.318	1.06827e-18	0.406669	0.283	0.061	1.363e-14	Neural (A) C1/2
KH2012:KH.C4.230	2.02313e-18	0.568863	0.566	0.219	2.58131e-14	Neural (A) C1/2
KH2012:KH.C6.147	2.90267e-18	-1.28181	0.133	0.544	3.70352e-14	Neural (A) C1/2
KH2012:KH.C7.288	1.05859e-17	0.709497	0.876	0.594	1.35066e-13	Neural (A) C1/2
KH2012:KH.L169.2	1.15918e-17	-1.23787	0.257	0.613	1.479e-13	Neural (A) C1/2
KH2012:KH.C2.373	1.83164e-17	-1.24335	0.018	0.438	2.337e-13	Neural (A) C1/2
KH2012:KH.C5.581	2.59718e-17	0.677791	0.876	0.585	3.31374e-13	Neural (A) C1/2
KH2012:KH.L4.2	3.35884e-17	0.579405	0.434	0.142	4.28554e-13	Neural (A) C1/2
KH2012:KH.C9.218	6.05722e-17	-1.12499	0.142	0.539	7.7284e-13	Neural (A) C1/2
KH2012:KH.C3.17	7.94299e-17	0.657496	0.805	0.521	1.01345e-12	Neural (A) C1/2
KH2012:KH.C7.157	8.59886e-17	-1.38855	0.575	0.818	1.09713e-12	Neural (A) C1/2
KH2012:KH.C10.574	1.7777e-16	-0.921345	0.858	0.911	2.26816e-12	Neural (A) C1/2
KH2012:KH.C1.611	1.8264e-16	-1.44093	0.088	0.486	2.3303e-12	Neural (A) C1/2
KH2012:KH.C5.522	2.48914e-16	0.303909	0.248	0.051	3.17589e-12	Neural (A) C1/2
KH2012:KH.C4.224	2.66986e-16	0.758671	0.761	0.496	3.40647e-12	Neural (A) C1/2
KH2012:KH.L25.4	3.83754e-16	0.499774	0.54	0.202	4.89632e-12	Neural (A) C1/2
KH2012:KH.C1.571	4.68934e-16	0.694394	0.903	0.703	5.98313e-12	Neural (A) C1/2
KH2012:KH.C13.22	6.36988e-16	-1.09057	0.354	0.656	8.12733e-12	Neural (A) C1/2
KH2012:KH.C4.326	6.87086e-16	-0.683026	0.681	0.876	8.76653e-12	Neural (A) C1/2
KH2012:KH.C13.183	1.49226e-15	0.333663	0.301	0.077	1.90398e-11	Neural (A) C1/2
KH2012:KH.C1.750	2.03317e-15	-0.933218	0.124	0.516	2.59413e-11	Neural (A) C1/2
ENSCING00000025200	3.72421e-15	0.483231	0.531	0.214	4.75172e-11	Neural (A) C1/2
ENSCING00000025212	3.84908e-15	0.991706	0.867	0.599	4.91104e-11	Neural (A) C1/2
ENSCING00000025215	4.06491e-15	1.2931	0.779	0.483	5.18642e-11	Neural (A) C1/2
KH2012:KH.C2.740	4.24103e-15	0.62783	0.973	0.894	5.41113e-11	Neural (A) C1/2
KH2012:KH.L3.13	1.18688e-14	-0.830548	0.841	0.903	1.51434e-10	Neural (A) C1/2
KH2012:KH.C1.423	1.20032e-14	0.66517	0.726	0.422	1.53149e-10	Neural (A) C1/2
KH2012:KH.C8.775	1.50299e-14	0.411256	0.451	0.159	1.91767e-10	Neural (A) C1/2
KH2012:KH.L139.6	1.81784e-14	0.367488	0.301	0.082	2.31938e-10	Neural (A) C1/2
KH2012:KH.C2.313	3.21553e-14	0.439356	0.531	0.202	4.10269e-10	Neural (A) C1/2
ENSCING00000025204	3.48721e-14	1.04734	0.681	0.379	4.44933e-10	Neural (A) C1/2
KH2012:KH.S489.1	4.34878e-14	0.480891	0.531	0.236	5.5486e-10	Neural (A) C1/2
KH2012:KH.S816.2	4.76314e-14	0.419177	0.566	0.234	6.07729e-10	Neural (A) C1/2
KH2012:KH.S494.2	5.80262e-14	-0.877408	0.363	0.654	7.40356e-10	Neural (A) C1/2
ENSCING00000025193	5.86507e-14	0.401102	0.363	0.118	7.48324e-10	Neural (A) C1/2
KH2012:KH.L140.2	6.45821e-14	0.592784	0.982	0.843	8.24003e-10	Neural (A) C1/2
KH2012:KH.C7.501	6.66559e-14	0.562412	0.929	0.756	8.50463e-10	Neural (A) C1/2
KH2012:KH.C2.1026	9.85827e-14	-0.817428	0.23	0.571	1.25782e-09	Neural (A) C1/2
KH2012:KH.C1.159	1.12037e-13	-0.802091	0.053	0.411	1.42948e-09	Neural (A) C1/2
KH2012:KH.C12.306	1.22944e-13	0.541046	0.735	0.422	1.56864e-09	Neural (A) C1/2
ENSCING00000025226	1.30237e-13	0.864619	0.611	0.309	1.66169e-09	Neural (A) C1/2
KH2012:KH.L4.22	1.765e-13	0.714199	0.451	0.192	2.25196e-09	Neural (A) C1/2
KH2012:KH.C6.219	2.20493e-13	-0.833505	0.097	0.442	2.81327e-09	Neural (A) C1/2
ENSCING00000025191	2.22464e-13	0.962051	0.912	0.707	2.83842e-09	Neural (A) C1/2
KH2012:KH.C9.35	2.30957e-13	-1.03387	0.522	0.769	2.94678e-09	Neural (A) C1/2
ENSCING00000025218	2.57807e-13	1.09026	0.708	0.419	3.28935e-09	Neural (A) C1/2
KH2012:KH.C4.394	2.80629e-13	0.289368	0.319	0.092	3.58055e-09	Neural (A) C1/2
KH2012:KH.C2.994	3.59438e-13	-0.878743	0.177	0.529	4.58607e-09	Neural (A) C1/2
KH2012:KH.C4.84	4.4458e-13	-1.42798	0.106	0.444	5.6724e-09	Neural (A) C1/2
KH2012:KH.C5.572	8.57176e-13	-0.688825	0.903	0.971	1.09367e-08	Neural (A) C1/2
KH2012:KH.C9.541	1.13759e-12	-1.08119	0.044	0.375	1.45145e-08	Neural (A) C1/2
KH2012:KH.C7.523	1.18374e-12	0.537818	0.611	0.318	1.51033e-08	Neural (A) C1/2
KH2012:KH.C2.421	2.16276e-12	-1.49539	0.168	0.491	2.75947e-08	Neural (A) C1/2
KH2012:KH.C1.338	2.32201e-12	0.506319	1	0.942	2.96266e-08	Neural (A) C1/2
ENSCING00000025201	2.408e-12	1.12082	0.77	0.558	3.07236e-08	Neural (A) C1/2
KH2012:KH.L102.1	3.73922e-12	-0.570047	0.938	0.987	4.77087e-08	Neural (A) C1/2
ENSCING00000025210	5.68936e-12	1.21377	0.876	0.726	7.25906e-08	Neural (A) C1/2
KH2012:KH.C9.757	8.89617e-12	-0.905647	0.735	0.829	1.13506e-07	Neural (A) C1/2
KH2012:KH.C9.761	1.70458e-11	0.260816	0.265	0.078	2.17487e-07	Neural (A) C1/2
KH2012:KH.L8.1	1.76421e-11	-0.972471	0.044	0.353	2.25095e-07	Neural (A) C1/2
KH2012:KH.C1.1109	2.1949e-11	-0.739116	0.425	0.683	2.80047e-07	Neural (A) C1/2
KH2012:KH.L154.10	2.35716e-11	-0.665556	0.496	0.724	3.0075e-07	Neural (A) C1/2
KH2012:KH.C8.263	2.76372e-11	0.38514	0.478	0.2	3.52623e-07	Neural (A) C1/2
KH2012:KH.C11.218	4.35393e-11	-0.582522	0.885	0.953	5.55517e-07	Neural (A) C1/2
KH2012:KH.S406.1	4.49392e-11	-1.00392	0.186	0.472	5.73379e-07	Neural (A) C1/2
KH2012:KH.L61.10	4.69736e-11	0.439477	1	0.924	5.99336e-07	Neural (A) C1/2
KH2012:KH.C13.36	6.17323e-11	-0.663438	0.044	0.349	7.87642e-07	Neural (A) C1/2
ENSCING00000025203	7.78832e-11	1.1691	0.699	0.451	9.93712e-07	Neural (A) C1/2
KH2012:KH.C13.61	8.60597e-11	-0.745078	0.177	0.471	1.09804e-06	Neural (A) C1/2
KH2012:KH.C8.743	3.01554e-10	0.44365	0.947	0.793	3.84753e-06	Neural (A) C1/2
KH2012:KH.C9.412	3.32251e-10	-0.551056	0.938	0.951	4.23919e-06	Neural (A) C1/2
KH2012:KH.C4.190	3.37191e-10	-0.731347	0.743	0.861	4.30222e-06	Neural (A) C1/2
KH2012:KH.C7.447	3.81226e-10	-0.784844	0.965	0.93	4.86407e-06	Neural (A) C1/2
KH2012:KH.C9.234	4.38258e-10	0.273604	1	1	5.59173e-06	Neural (A) C1/2
KH2012:KH.L23.5	4.79669e-10	0.312568	0.407	0.17	6.1201e-06	Neural (A) C1/2
KH2012:KH.C9.3	5.43803e-10	-0.67025	0.159	0.459	6.93839e-06	Neural (A) C1/2
KH2012:KH.L119.8	5.66125e-10	0.449589	0.894	0.637	7.22318e-06	Neural (A) C1/2
KH2012:KH.S1061.2	6.01947e-10	0.471326	0.345	0.142	7.68024e-06	Neural (A) C1/2
KH2012:KH.C6.250	1.21448e-09	0.500662	0.858	0.701	1.54956e-05	Neural (A) C1/2
ENSCING00000025213	1.27366e-09	0.755103	0.504	0.274	1.62506e-05	Neural (A) C1/2
KH2012:KH.C3.264	2.05511e-09	-0.588796	0.133	0.411	2.62211e-05	Neural (A) C1/2
KH2012:KH.C3.458	2.33267e-09	-0.556465	0.035	0.301	2.97625e-05	Neural (A) C1/2
KH2012:KH.C8.84	2.61808e-09	-0.611662	0.115	0.388	3.34041e-05	Neural (A) C1/2
KH2012:KH.C7.805	3.03945e-09	-0.776641	0.646	0.77	3.87803e-05	Neural (A) C1/2
KH2012:KH.C9.251	3.28039e-09	-0.532467	0.08	0.352	4.18545e-05	Neural (A) C1/2
KH2012:KH.C10.251	4.13675e-09	0.279078	0.221	0.069	5.27808e-05	Neural (A) C1/2
ENSCING00000025228	4.42038e-09	0.667966	0.407	0.195	5.63997e-05	Neural (A) C1/2
KH2012:KH.C2.1062	9.5556e-09	-0.400282	0.018	0.258	0.00012192	Neural (A) C1/2
KH2012:KH.L39.1	1.15319e-08	-0.849534	0.796	0.817	0.000147135	Neural (A) C1/2
KH2012:KH.C14.356	1.20744e-08	-0.581401	0.133	0.399	0.000154058	Neural (A) C1/2
KH2012:KH.C3.74	1.58814e-08	-0.356282	1	0.997	0.000202631	Neural (A) C1/2
KH2012:KH.C1.142	1.60085e-08	-0.42163	0.018	0.255	0.000204252	Neural (A) C1/2
KH2012:KH.C7.52	1.69553e-08	0.436476	0.92	0.804	0.000216333	Neural (A) C1/2
KH2012:KH.C10.291	1.72387e-08	-0.54457	0.628	0.791	0.000219948	Neural (A) C1/2
KH2012:KH.C8.174	1.78498e-08	0.55031	0.903	0.829	0.000227746	Neural (A) C1/2
KH2012:KH.C10.113	2.73578e-08	0.359633	0.973	0.916	0.000349058	Neural (A) C1/2
KH2012:KH.L154.5	2.87259e-08	-0.631427	0.673	0.802	0.000366513	Neural (A) C1/2
KH2012:KH.C3.52	3.65571e-08	-0.455546	0.062	0.301	0.000466431	Neural (A) C1/2
KH2012:KH.C4.760	3.94783e-08	-0.554599	0.035	0.268	0.000503704	Neural (A) C1/2
KH2012:KH.L37.43	4.48576e-08	-0.674243	0.027	0.251	0.000572339	Neural (A) C1/2
KH2012:KH.C9.417	4.49309e-08	0.327524	0.478	0.241	0.000573273	Neural (A) C1/2
KH2012:KH.C12.376	4.49394e-08	-1.56556	0.106	0.352	0.000573381	Neural (A) C1/2
KH2012:KH.L116.85	4.72662e-08	0.345397	0.991	0.993	0.000603069	Neural (A) C1/2
KH2012:KH.C14.72	4.73059e-08	-0.310591	1	0.999	0.000603576	Neural (A) C1/2
KH2012:KH.C6.103	5.92717e-08	0.316137	0.912	0.671	0.000756247	Neural (A) C1/2
KH2012:KH.C5.556	6.705e-08	0.418619	0.894	0.791	0.000855491	Neural (A) C1/2
KH2012:KH.C7.750	7.50912e-08	0.343208	0.982	0.94	0.000958089	Neural (A) C1/2
KH2012:KH.C11.149	7.97325e-08	-0.524562	0.31	0.55	0.00101731	Neural (A) C1/2
KH2012:KH.C11.562	1.00738e-07	0.751831	0.602	0.394	0.00128531	Neural (A) C1/2
KH2012:KH.C11.529	1.37013e-07	-0.582417	0.115	0.358	0.00174815	Neural (A) C1/2
KH2012:KH.S1391.3	1.50439e-07	-0.436124	0.071	0.296	0.00191945	Neural (A) C1/2
KH2012:KH.L139.17	1.63394e-07	-0.516313	0.097	0.331	0.00208474	Neural (A) C1/2
KH2012:KH.C2.825	1.71257e-07	-0.506152	0.381	0.6	0.00218506	Neural (A) C1/2
KH2012:KH.C3.174	2.50681e-07	0.333582	1	0.976	0.00319844	Neural (A) C1/2
KH2012:KH.L116.49	2.59554e-07	0.300531	0.956	0.73	0.00331164	Neural (A) C1/2
KH2012:KH.L41.40	3.15313e-07	-0.359746	0.938	0.974	0.00402308	Neural (A) C1/2
KH2012:KH.C1.99	3.79051e-07	0.338601	0.973	0.718	0.00483631	Neural (A) C1/2
KH2012:KH.L105.2	3.97983e-07	-0.535304	0.08	0.295	0.00507786	Neural (A) C1/2
KH2012:KH.C2.1104	4.28359e-07	-0.540734	0.381	0.576	0.00546543	Neural (A) C1/2
KH2012:KH.L94.1	4.49786e-07	-0.38704	0.903	0.938	0.00573882	Neural (A) C1/2
KH2012:KH.C3.348	4.53842e-07	0.290434	1	0.99	0.00579058	Neural (A) C1/2
KH2012:KH.C14.520	4.64267e-07	0.269651	1	1	0.00592358	Neural (A) C1/2
KH2012:KH.C11.418	4.82149e-07	-0.575494	0.319	0.52	0.00615174	Neural (A) C1/2
KH2012:KH.C6.132	4.85837e-07	0.270271	1	0.999	0.0061988	Neural (A) C1/2
KH2012:KH.C8.247	5.85321e-07	-1.12029	0.611	0.684	0.00746811	Neural (A) C1/2
KH2012:KH.C12.307	9.71212e-07	-0.256446	1	0.999	0.0123917	Neural (A) C1/2
KH2012:KH.S1765.1	1.03553e-06	-0.602296	0.646	0.729	0.0132123	Neural (A) C1/2
KH2012:KH.C10.105	1.10173e-06	0.260613	1	0.998	0.014057	Neural (A) C1/2
KH2012:KH.C2.364	1.17129e-06	-0.432404	0.124	0.338	0.0149444	Neural (A) C1/2
KH2012:KH.C2.387	1.28476e-06	-0.367667	0.124	0.342	0.0163922	Neural (A) C1/2
KH2012:KH.C8.163	1.58073e-06	0.274907	1	0.993	0.0201685	Neural (A) C1/2
KH2012:KH.L151.5	1.85727e-06	-0.452149	0.982	0.963	0.023697	Neural (A) C1/2
KH2012:KH.C9.859	1.89836e-06	0.255174	0.469	0.258	0.0242212	Neural (A) C1/2
KH2012:KH.C7.154	2.25991e-06	-0.366319	0.018	0.196	0.0288342	Neural (A) C1/2
KH2012:KH.L170.10	2.32935e-06	0.309104	0.425	0.241	0.0297202	Neural (A) C1/2
KH2012:KH.C12.146	2.42206e-06	-0.379038	0.027	0.208	0.030903	Neural (A) C1/2
KH2012:KH.L13.24	2.44005e-06	-0.315853	0.973	0.978	0.0311326	Neural (A) C1/2
KH2012:KH.C11.308	2.75727e-06	-0.321207	0	0.166	0.03518	Neural (A) C1/2
KH2012:KH.C4.249	2.79124e-06	-0.342932	0.071	0.266	0.0356134	Neural (A) C1/2
KH2012:KH.C11.215	4.49803e-06	-0.353801	0.115	0.314	0.0573903	Neural (A) C1/2
KH2012:KH.C2.432	4.60638e-06	0.318473	0.894	0.809	0.0587728	Neural (A) C1/2
KH2012:KH.L96.27	5.57191e-06	-0.43158	0.08	0.269	0.071092	Neural (A) C1/2
KH2012:KH.S164.31	5.65603e-06	-0.297338	0.018	0.185	0.0721653	Neural (A) C1/2
KH2012:KH.C10.61	6.43671e-06	-0.435109	0.611	0.711	0.082126	Neural (A) C1/2
KH2012:KH.C8.840	6.67325e-06	0.358135	0.655	0.477	0.085144	Neural (A) C1/2
KH2012:KH.C5.110	7.65455e-06	-0.457547	0.124	0.319	0.0976644	Neural (A) C1/2
KH2012:KH.L87.38	1.04063e-05	-0.457366	0.168	0.358	0.132774	Neural (A) C1/2
KH2012:KH.C2.336	1.07691e-05	-0.277123	0.009	0.163	0.137403	Neural (A) C1/2
KH2012:KH.S698.1	1.14067e-05	-0.449341	0.08	0.257	0.145538	Neural (A) C1/2
KH2012:KH.C9.700	1.14663e-05	-0.581229	0.301	0.497	0.146299	Neural (A) C1/2
KH2012:KH.L7.28	1.18041e-05	-0.407682	0.912	0.949	0.150609	Neural (A) C1/2
KH2012:KH.S544.3	1.18469e-05	-0.476509	0.018	0.177	0.151154	Neural (A) C1/2
KH2012:KH.L40.10	1.23104e-05	-0.376706	0.903	0.948	0.157068	Neural (A) C1/2
KH2012:KH.L170.29	1.24039e-05	-0.483643	0.142	0.328	0.158261	Neural (A) C1/2
KH2012:KH.C11.378	1.2414e-05	-0.276036	1	0.998	0.158391	Neural (A) C1/2
KH2012:KH.L170.4	1.27376e-05	-0.469457	0.381	0.537	0.16252	Neural (A) C1/2
KH2012:KH.C8.76	1.27597e-05	0.302979	0.982	0.95	0.162802	Neural (A) C1/2
KH2012:KH.C10.379	1.28165e-05	-0.273516	0	0.146	0.163525	Neural (A) C1/2
KH2012:KH.C5.597	1.45836e-05	0.268452	0.637	0.436	0.186072	Neural (A) C1/2
KH2012:KH.C9.43	1.73414e-05	-0.305522	0.991	0.974	0.221259	Neural (A) C1/2
KH2012:KH.C2.27	2.05545e-05	-0.418634	0.23	0.423	0.262254	Neural (A) C1/2
KH2012:KH.C3.230	2.14125e-05	-0.40662	0.195	0.382	0.273202	Neural (A) C1/2
KH2012:KH.C8.278	2.5084e-05	0.314031	0.593	0.435	0.320047	Neural (A) C1/2
KH2012:KH.S2060.1	2.51831e-05	-0.345193	0.257	0.458	0.321312	Neural (A) C1/2
KH2012:KH.C12.648	2.67455e-05	-0.435139	0.133	0.313	0.341246	Neural (A) C1/2
KH2012:KH.C9.40	3.23661e-05	-0.27019	0.044	0.204	0.41296	Neural (A) C1/2
KH2012:KH.C1.422	3.54559e-05	-0.372268	0.628	0.739	0.452382	Neural (A) C1/2
KH2012:KH.C9.422	3.8669e-05	0.301909	0.92	0.836	0.493378	Neural (A) C1/2
KH2012:KH.C14.142	5.26199e-05	-0.332161	0.965	0.983	0.671377	Neural (A) C1/2
KH2012:KH.C4.226	5.39647e-05	-0.440125	0.885	0.906	0.688535	Neural (A) C1/2
KH2012:KH.S555.1	5.8268e-05	-0.32937	0.947	0.977	0.743442	Neural (A) C1/2
KH2012:KH.C11.46	6.2271e-05	-0.310055	0.982	0.981	0.794516	Neural (A) C1/2
KH2012:KH.L53.14	6.80696e-05	-0.731359	0.858	0.808	0.8685	Neural (A) C1/2
KH2012:KH.C12.105	7.12593e-05	-0.382824	0.044	0.193	0.909198	Neural (A) C1/2
KH2012:KH.C7.692	7.56325e-05	-0.296967	0.142	0.318	0.964996	Neural (A) C1/2
KH2012:KH.C4.391	8.12812e-05	-0.357111	0.265	0.429	1	Neural (A) C1/2
KH2012:KH.L114.9	8.63461e-05	-0.27705	0.062	0.215	1	Neural (A) C1/2
KH2012:KH.S403.4	9.31158e-05	-0.296967	0.15	0.322	1	Neural (A) C1/2
KH2012:KH.S1352.1	9.43352e-05	-0.515588	0.982	0.922	1	Neural (A) C1/2
KH2012:KH.C13.106	9.64279e-05	0.265534	0.735	0.569	1	Neural (A) C1/2
KH2012:KH.C5.143	9.75293e-05	-0.384009	0.735	0.804	1	Neural (A) C1/2
KH2012:KH.C4.635	0.000100093	-0.66175	0.044	0.186	1	Neural (A) C1/2
KH2012:KH.C1.1079	0.00010876	-0.388722	0.044	0.186	1	Neural (A) C1/2
KH2012:KH.C8.96	0.000122452	0.258755	0.991	0.977	1	Neural (A) C1/2
KH2012:KH.L22.16	0.000128481	-0.518941	0.159	0.311	1	Neural (A) C1/2
KH2012:KH.C6.129	0.000135052	0.267771	0.221	0.106	1	Neural (A) C1/2
KH2012:KH.C12.240	0.000144212	0.272662	0.566	0.404	1	Neural (A) C1/2
KH2012:KH.L173.4	0.000148204	0.283641	0.912	0.859	1	Neural (A) C1/2
KH2012:KH.C2.1069	0.000167745	-0.307665	0.062	0.204	1	Neural (A) C1/2
KH2012:KH.C3.257	0.000198403	-0.29038	0.92	0.949	1	Neural (A) C1/2
KH2012:KH.C5.91	0.000252117	-0.292677	0.681	0.791	1	Neural (A) C1/2
KH2012:KH.C1.824	0.000255181	0.25709	0.912	0.867	1	Neural (A) C1/2
KH2012:KH.C1.212	0.000269621	-0.347109	0.77	0.829	1	Neural (A) C1/2
KH2012:KH.C9.36	0.00028663	-0.907455	0.088	0.228	1	Neural (A) C1/2
KH2012:KH.S654.3	0.000307552	-0.653174	0.027	0.145	1	Neural (A) C1/2
KH2012:KH.C4.753	0.000331797	-0.473418	0.381	0.501	1	Neural (A) C1/2
KH2012:KH.L116.38	0.00033801	-0.319281	0.009	0.118	1	Neural (A) C1/2
KH2012:KH.C11.577	0.000355258	-0.265248	0.027	0.145	1	Neural (A) C1/2
KH2012:KH.C11.99	0.00037088	-0.372952	0	0.102	1	Neural (A) C1/2
KH2012:KH.C4.316	0.000373324	0.259909	0.637	0.491	1	Neural (A) C1/2
KH2012:KH.S683.3	0.000381003	-0.661966	0.053	0.179	1	Neural (A) C1/2
KH2012:KH.C7.96	0.000394548	0.250963	0.54	0.391	1	Neural (A) C1/2
KH2012:KH.C12.323	0.000414211	-0.304184	0.018	0.131	1	Neural (A) C1/2
KH2012:KH.C1.429	0.000441751	-0.268493	0.106	0.248	1	Neural (A) C1/2
KH2012:KH.S423.6	0.00047521	-1.0722	0.009	0.113	1	Neural (A) C1/2
KH2012:KH.C8.101	0.000542135	-0.350802	0.088	0.218	1	Neural (A) C1/2
KH2012:KH.S406.12	0.000566272	-0.291139	0.106	0.242	1	Neural (A) C1/2
KH2012:KH.C4.697	0.000628241	-0.555321	0.009	0.109	1	Neural (A) C1/2
KH2012:KH.L4.43	0.000708977	-0.346951	0.009	0.108	1	Neural (A) C1/2
KH2012:KH.L108.20	0.000731954	-0.271521	0.912	0.919	1	Neural (A) C1/2
KH2012:KH.S1497.1	0.000748913	-0.319281	0.248	0.394	1	Neural (A) C1/2
KH2012:KH.L172.23	0.00076675	-0.273735	0.044	0.161	1	Neural (A) C1/2
KH2012:KH.C1.697	0.000832422	-0.518632	0.044	0.161	1	Neural (A) C1/2
KH2012:KH.L4.17	0.000876067	0.271984	0.929	0.935	1	Neural (A) C1/2
KH2012:KH.C9.224	0.000893687	-0.320748	0.646	0.745	1	Neural (A) C1/2
KH2012:KH.C9.229	0.00144099	-0.633045	0.513	0.595	1	Neural (A) C1/2
KH2012:KH.C11.89	0.00147542	0.258009	0.513	0.386	1	Neural (A) C1/2
KH2012:KH.C8.124	0.00209309	-0.270705	0.54	0.654	1	Neural (A) C1/2
KH2012:KH.C2.140	0.00217862	-0.301129	0.655	0.729	1	Neural (A) C1/2
KH2012:KH.S654.1	0.00252152	-0.622123	0.027	0.117	1	Neural (A) C1/2
KH2012:KH.C5.240	0.00256044	-0.30761	0.425	0.545	1	Neural (A) C1/2
KH2012:KH.L128.12	0.00276478	-0.381737	0.027	0.116	1	Neural (A) C1/2
KH2012:KH.L170.69	0.00295432	-0.348258	0.664	0.741	1	Neural (A) C1/2
KH2012:KH.C9.32	0.003149	-0.43799	0.071	0.171	1	Neural (A) C1/2
KH2012:KH.S643.6	0.00373132	-0.357179	0.372	0.479	1	Neural (A) C1/2
KH2012:KH.S447.2	0.00489626	-0.367646	0.204	0.312	1	Neural (A) C1/2
KH2012:KH.C7.629	0.00608294	-0.280095	0.053	0.141	1	Neural (A) C1/2
KH2012:KH.C12.380	0.00625682	0.254435	0.549	0.435	1	Neural (A) C1/2
KH2012:KH.C2.577	0.00695782	-0.262438	0.106	0.204	1	Neural (A) C1/2
KH2012:KH.C2.957	0.00706915	-0.459215	0.027	0.103	1	Neural (A) C1/2
KH2012:KH.C9.247	0.00789907	-0.27832	0.053	0.141	1	Neural (A) C1/2
KH2012:KH.C14.330	0.00891529	-0.454425	0.115	0.206	1	Neural (A) C1/2
KH2012:KH.C1.1116	3.708e-224	2.27026	0.884	0.018	4.73103e-220	A7.6
KH2012:KH.C5.5	2.5477e-159	1.29275	0.594	0.009	3.25061e-155	A7.6
KH2012:KH.S1012.1	4.20672e-109	0.914096	0.464	0.01	5.36735e-105	A7.6
KH2012:KH.L66.3	8.57465e-103	0.819583	0.319	0.002	1.09404e-98	A7.6
KH2012:KH.C1.274	7.22264e-89	1.3278	0.594	0.035	9.21536e-85	A7.6
KH2012:KH.S425.3	5.63705e-88	1.14185	0.551	0.029	7.19231e-84	A7.6
KH2012:KH.L96.23	2.46342e-72	0.664959	0.29	0.005	3.14308e-68	A7.6
KH2012:KH.C9.872	8.52046e-70	1.28765	0.623	0.055	1.08713e-65	A7.6
KH2012:KH.L47.9	5.58889e-69	0.647608	0.391	0.016	7.13087e-65	A7.6
KH2012:KH.C9.247	1.41257e-68	1.51193	0.797	0.108	1.80229e-64	A7.6
KH2012:KH.C3.47	5.35567e-66	0.807371	0.319	0.01	6.8333e-62	A7.6
KH2012:KH.L116.66	6.24083e-61	1.58226	0.681	0.086	7.96267e-57	A7.6
KH2012:KH.C6.163	3.10262e-57	1.15524	0.638	0.075	3.95863e-53	A7.6
KH2012:KH.C5.351	2.50416e-53	0.850141	0.42	0.03	3.19505e-49	A7.6
KH2012:KH.C5.232	2.02459e-48	0.540399	0.304	0.015	2.58318e-44	A7.6
KH2012:KH.C8.475	8.76776e-45	0.346526	0.174	0.003	1.11868e-40	A7.6
KH2012:KH.C4.406	1.10666e-43	0.282039	0.13	0.001	1.41198e-39	A7.6
KH2012:KH.C10.444	1.53761e-38	0.3924	0.261	0.015	1.96183e-34	A7.6
KH2012:KH.C12.152	1.08646e-34	0.550797	0.203	0.009	1.38622e-30	A7.6
KH2012:KH.C6.215	5.74241e-34	0.324798	0.174	0.006	7.32674e-30	A7.6
KH2012:KH.C9.32	3.37084e-31	0.88797	0.667	0.144	4.30086e-27	A7.6
KH2012:KH.C8.775	7.854e-30	1.01077	0.667	0.158	1.00209e-25	A7.6
KH2012:KH.C8.716	2.31888e-28	0.250805	0.188	0.01	2.95866e-24	A7.6
KH2012:KH.C13.36	5.73407e-28	1.20413	0.812	0.308	7.31609e-24	A7.6
KH2012:KH.L20.29	3.3186e-26	0.568178	0.594	0.131	4.2342e-22	A7.6
KH2012:KH.C4.341	1.33275e-23	0.81238	0.536	0.122	1.70046e-19	A7.6
KH2012:KH.L105.1	2.39188e-23	0.30833	0.203	0.016	3.0518e-19	A7.6
KH2012:KH.C1.122	2.33411e-22	0.332527	0.217	0.02	2.97809e-18	A7.6
KH2012:KH.C10.174	2.90866e-22	0.271559	0.145	0.008	3.71115e-18	A7.6
KH2012:KH.C4.84	1.15293e-21	1.11473	0.884	0.402	1.47103e-17	A7.6
KH2012:KH.C5.337	5.07217e-21	0.281688	0.174	0.013	6.47159e-17	A7.6
KH2012:KH.C2.1135	4.63381e-20	0.621063	0.449	0.103	5.91228e-16	A7.6
KH2012:KH.C11.325	8.3727e-20	0.798824	0.493	0.131	1.06827e-15	A7.6
KH2012:KH.C6.129	8.55563e-20	0.594976	0.449	0.1	1.09161e-15	A7.6
KH2012:KH.C7.784	3.00844e-19	0.489505	0.29	0.044	3.83847e-15	A7.6
KH2012:KH.C1.1073	3.50672e-19	0.384858	0.232	0.028	4.47422e-15	A7.6
KH2012:KH.C6.145	5.06838e-19	1.06972	0.971	0.56	6.46674e-15	A7.6
KH2012:KH.C2.48	2.11705e-16	0.892453	0.652	0.259	2.70114e-12	A7.6
KH2012:KH.C14.414	2.30633e-16	-1.31797	0.783	0.906	2.94264e-12	A7.6
KH2012:KH.C13.105	1.49032e-15	0.475048	0.362	0.082	1.9015e-11	A7.6
KH2012:KH.L50.6	2.77492e-15	0.518138	0.449	0.118	3.54052e-11	A7.6
KH2012:KH.L116.49	9.10563e-15	0.859144	1	0.734	1.16179e-10	A7.6
KH2012:KH.C6.103	1.58649e-14	0.828301	0.957	0.675	2.0242e-10	A7.6
KH2012:KH.C7.43	3.25831e-14	-1.28854	0.058	0.545	4.15728e-10	A7.6
KH2012:KH.C2.1069	6.24569e-14	0.806286	0.507	0.181	7.96887e-10	A7.6
KH2012:KH.S643.6	2.43756e-13	1.09782	0.71	0.462	3.11008e-09	A7.6
KH2012:KH.L108.56	7.04229e-13	0.810465	0.725	0.39	8.98526e-09	A7.6
KH2012:KH.C9.49	1.42213e-12	-1.38854	0.13	0.553	1.8145e-08	A7.6
KH2012:KH.S164.28	1.68013e-12	-1.38225	0.174	0.582	2.14367e-08	A7.6
KH2012:KH.C14.355	1.82624e-12	0.843791	0.667	0.328	2.3301e-08	A7.6
KH2012:KH.C1.244	2.91866e-12	0.493333	0.464	0.153	3.72392e-08	A7.6
KH2012:KH.C4.366	3.01835e-12	0.834337	0.841	0.619	3.85112e-08	A7.6
KH2012:KH.C13.80	8.31895e-12	0.738367	0.638	0.308	1.06141e-07	A7.6
KH2012:KH.C3.511	1.93765e-11	0.422732	0.304	0.077	2.47225e-07	A7.6
KH2012:KH.C1.637	7.1075e-11	0.503493	1	0.951	9.06845e-07	A7.6
KH2012:KH.C3.315	9.76047e-11	0.30231	0.145	0.021	1.24534e-06	A7.6
KH2012:KH.C11.722	9.79806e-11	0.498317	0.348	0.102	1.25013e-06	A7.6
KH2012:KH.C13.152	1.02374e-10	0.692483	0.884	0.617	1.30619e-06	A7.6
KH2012:KH.C7.243	1.13671e-10	-1.14268	0.406	0.67	1.45033e-06	A7.6
KH2012:KH.S1176.2	1.88376e-10	0.478389	0.348	0.107	2.40349e-06	A7.6
KH2012:KH.L23.7	1.90923e-10	0.307052	0.203	0.04	2.43599e-06	A7.6
KH2012:KH.L22.56	2.39474e-10	-1.47977	0.478	0.684	3.05545e-06	A7.6
KH2012:KH.C1.750	3.31888e-10	-0.91857	0.101	0.506	4.23456e-06	A7.6
KH2012:KH.C11.299	5.85068e-10	-1.20032	0.261	0.578	7.46488e-06	A7.6
KH2012:KH.L96.27	9.10359e-10	0.514963	0.551	0.244	1.16153e-05	A7.6
KH2012:KH.L4.12	1.01006e-09	0.67723	0.551	0.254	1.28873e-05	A7.6
KH2012:KH.C8.356	1.03732e-09	-0.788598	0.913	0.914	1.32352e-05	A7.6
KH2012:KH.C6.37	1.44553e-09	0.284773	0.13	0.019	1.84435e-05	A7.6
KH2012:KH.C13.22	1.61832e-09	-1.04838	0.377	0.647	2.06481e-05	A7.6
KH2012:KH.C11.529	2.16118e-09	0.79545	0.623	0.33	2.75744e-05	A7.6
KH2012:KH.C1.1104	2.47267e-09	-1.08619	0.899	0.937	3.15488e-05	A7.6
KH2012:KH.C1.611	2.67012e-09	-1.37541	0.13	0.474	3.40681e-05	A7.6
KH2012:KH.L95.5	4.41278e-09	-1.97157	0.58	0.705	5.63026e-05	A7.6
KH2012:KH.C1.404	4.71008e-09	0.344699	0.319	0.097	6.00959e-05	A7.6
KH2012:KH.C7.106	4.94583e-09	0.554745	1	0.981	6.31038e-05	A7.6
KH2012:KH.C7.461	5.07564e-09	-0.922093	0.899	0.935	6.47601e-05	A7.6
KH2012:KH.C4.547	7.09008e-09	-0.841901	0.928	0.919	9.04623e-05	A7.6
KH2012:KH.C7.787	7.70471e-09	0.502883	0.812	0.526	9.83043e-05	A7.6
KH2012:KH.S494.2	8.91132e-09	0.638845	0.884	0.624	0.0001137	A7.6
KH2012:KH.C2.469	9.67246e-09	0.285332	0.203	0.047	0.000123411	A7.6
KH2012:KH.L116.4	1.00977e-08	0.686165	0.812	0.647	0.000128837	A7.6
KH2012:KH.C1.365	1.2929e-08	0.668944	0.449	0.198	0.000164962	A7.6
KH2012:KH.L18.94	2.32507e-08	0.498387	0.971	0.844	0.000296656	A7.6
KH2012:KH.C7.447	2.45226e-08	-0.85577	0.942	0.932	0.000312884	A7.6
KH2012:KH.C10.229	2.82047e-08	0.262192	0.188	0.042	0.000359864	A7.6
KH2012:KH.C2.373	2.91365e-08	-1.04767	0.087	0.423	0.000371753	A7.6
KH2012:KH.C3.410	3.49421e-08	0.74364	0.696	0.493	0.000445826	A7.6
KH2012:KH.C3.676	3.83206e-08	-0.606393	1	0.995	0.000488932	A7.6
KH2012:KH.C6.219	4.2889e-08	0.551402	0.681	0.408	0.00054722	A7.6
KH2012:KH.C9.3	4.43445e-08	-0.743395	0.116	0.453	0.000565791	A7.6
KH2012:KH.L8.1	6.70824e-08	-0.979266	0.029	0.345	0.000855904	A7.6
KH2012:KH.C3.264	1.3831e-07	-0.643566	0.087	0.406	0.0017647	A7.6
KH2012:KH.L169.2	1.45237e-07	-1.0201	0.377	0.599	0.00185308	A7.6
KH2012:KH.C9.218	1.51062e-07	0.603417	0.768	0.502	0.0019274	A7.6
KH2012:KH.C11.562	1.52222e-07	-0.881637	0.116	0.42	0.0019422	A7.6
KH2012:KH.C2.295	1.53328e-07	0.26587	0.188	0.047	0.00195631	A7.6
KH2012:KH.C3.517	1.89419e-07	-0.469924	0.942	0.981	0.0024168	A7.6
KH2012:KH.C7.116	3.51576e-07	0.285414	0.232	0.069	0.00448575	A7.6
KH2012:KH.L41.44	3.76937e-07	0.465707	1	0.984	0.00480934	A7.6
KH2012:KH.C9.701	3.78373e-07	-1.39431	0.333	0.557	0.00482767	A7.6
KH2012:KH.C3.174	3.82486e-07	0.433928	1	0.977	0.00488014	A7.6
KH2012:KH.C2.27	4.01978e-07	-0.581535	0.101	0.423	0.00512883	A7.6
KH2012:KH.S406.1	4.36509e-07	-0.982284	0.188	0.465	0.00556941	A7.6
KH2012:KH.C11.313	6.02168e-07	0.279704	0.464	0.198	0.00768306	A7.6
KH2012:KH.C2.125	6.21481e-07	0.326543	0.58	0.27	0.00792947	A7.6
KH2012:KH.C14.520	6.31457e-07	-0.360711	1	1	0.00805676	A7.6
KH2012:KH.C1.159	6.34854e-07	0.668561	0.638	0.377	0.00810011	A7.6
KH2012:KH.C2.825	7.79334e-07	-0.606048	0.333	0.596	0.00994352	A7.6
KH2012:KH.S460.4	9.21805e-07	0.512921	0.551	0.314	0.0117613	A7.6
KH2012:KH.C4.249	1.0158e-06	-0.436595	0	0.263	0.0129606	A7.6
KH2012:KH.C1.1005	1.04693e-06	-1.10022	0.275	0.55	0.0133578	A7.6
KH2012:KH.C11.418	1.10405e-06	-0.635822	0.217	0.519	0.0140866	A7.6
KH2012:KH.C10.246	1.38586e-06	0.644549	0.464	0.263	0.0176821	A7.6
KH2012:KH.S1904.1	1.70658e-06	-0.449746	0.014	0.283	0.0217742	A7.6
KH2012:KH.S1236.1	1.97904e-06	-0.911617	0.101	0.375	0.0252506	A7.6
KH2012:KH.S1391.3	2.03401e-06	-0.485236	0.029	0.292	0.0259519	A7.6
KH2012:KH.L23.11	2.17784e-06	0.479313	1	0.908	0.0277871	A7.6
KH2012:KH.L154.10	2.34455e-06	-0.598683	0.464	0.72	0.0299142	A7.6
KH2012:KH.C1.432	2.36823e-06	-0.45279	0.101	0.381	0.0302162	A7.6
KH2012:KH.C4.265	2.43655e-06	0.447581	1	0.928	0.031088	A7.6
KH2012:KH.S816.1	2.4959e-06	-0.830775	0.13	0.398	0.0318452	A7.6
KH2012:KH.C9.580	3.47946e-06	-0.554813	0.261	0.544	0.0443945	A7.6
KH2012:KH.C6.94	3.69335e-06	0.256694	0.145	0.035	0.0471234	A7.6
KH2012:KH.C10.574	3.9339e-06	-0.637685	0.957	0.905	0.0501927	A7.6
KH2012:KH.C4.716	5.15783e-06	-0.491332	0.072	0.335	0.0658087	A7.6
KH2012:KH.C1.683	5.71289e-06	0.383574	0.971	0.952	0.0728908	A7.6
KH2012:KH.L94.1	6.66161e-06	-0.390696	0.841	0.94	0.0849954	A7.6
KH2012:KH.C3.164	7.09554e-06	0.334586	1	0.981	0.090532	A7.6
KH2012:KH.C3.458	7.16053e-06	-0.537202	0.043	0.293	0.0913611	A7.6
KH2012:KH.L151.5	8.69734e-06	-0.503685	0.957	0.965	0.110969	A7.6
KH2012:KH.L170.29	8.85995e-06	-0.582212	0.072	0.326	0.113044	A7.6
KH2012:KH.C14.356	1.08118e-05	-0.601952	0.145	0.392	0.137948	A7.6
KH2012:KH.C13.61	1.09059e-05	-0.615572	0.203	0.462	0.139148	A7.6
KH2012:KH.C6.147	1.13136e-05	-0.872613	0.304	0.526	0.14435	A7.6
KH2012:KH.C3.751	1.1393e-05	-0.992424	0.043	0.286	0.145364	A7.6
KH2012:KH.C3.773	1.18067e-05	-0.491619	0.855	0.92	0.150641	A7.6
KH2012:KH.C9.541	1.26758e-05	-0.88256	0.116	0.363	0.161731	A7.6
KH2012:KH.C4.116	1.3512e-05	0.435235	1	0.961	0.1724	A7.6
KH2012:KH.C2.992	1.41065e-05	0.357345	0.623	0.374	0.179985	A7.6
KH2012:KH.C11.149	1.6401e-05	-0.520687	0.29	0.544	0.20926	A7.6
KH2012:KH.C2.740	1.65737e-05	-0.62516	0.826	0.903	0.211463	A7.6
KH2012:KH.C10.61	1.74078e-05	-0.479842	0.493	0.714	0.222106	A7.6
KH2012:KH.C9.700	2.06404e-05	-0.621927	0.217	0.495	0.263351	A7.6
KH2012:KH.C2.1062	2.49013e-05	-0.374473	0.029	0.251	0.317716	A7.6
KH2012:KH.C3.411	2.68395e-05	-0.428141	0	0.207	0.342445	A7.6
KH2012:KH.C11.218	2.91644e-05	-0.465851	0.928	0.949	0.372109	A7.6
KH2012:KH.C9.251	3.27306e-05	-0.46937	0.101	0.344	0.41761	A7.6
KH2012:KH.C11.522	3.43434e-05	-0.394655	0.928	0.962	0.438188	A7.6
KH2012:KH.C2.1104	3.53183e-05	-0.504323	0.304	0.574	0.450626	A7.6
KH2012:KH.L73.3	3.93979e-05	0.29269	0.971	0.896	0.502677	A7.6
KH2012:KH.C12.229	3.97491e-05	0.266637	1	0.996	0.507158	A7.6
KH2012:KH.C14.539	5.30418e-05	0.337014	0.42	0.224	0.67676	A7.6
KH2012:KH.L19.13	5.3396e-05	-0.400877	0.145	0.393	0.681279	A7.6
KH2012:KH.C13.163	5.36285e-05	0.331746	0.971	0.907	0.684246	A7.6
KH2012:KH.S698.1	5.47022e-05	-0.501752	0.043	0.254	0.697945	A7.6
KH2012:KH.C4.538	5.57581e-05	0.344152	0.957	0.898	0.711418	A7.6
KH2012:KH.C2.99	6.0547e-05	0.285923	0.246	0.1	0.77252	A7.6
KH2012:KH.C3.52	6.30816e-05	-0.410423	0.072	0.294	0.804858	A7.6
KH2012:KH.L23.5	6.7855e-05	0.44125	0.348	0.179	0.865762	A7.6
KH2012:KH.S455.1	6.88732e-05	-0.322662	0.159	0.423	0.878753	A7.6
KH2012:KH.L41.53	7.15147e-05	0.340673	0.348	0.169	0.912456	A7.6
KH2012:KH.C1.1100	7.7124e-05	0.382333	0.348	0.172	0.984025	A7.6
KH2012:KH.C2.1026	7.83517e-05	0.367805	0.768	0.539	0.99969	A7.6
KH2012:KH.L131.10	8.37438e-05	0.330141	0.725	0.566	1	A7.6
KH2012:KH.C4.753	8.3944e-05	-0.552234	0.275	0.502	1	A7.6
KH2012:KH.L53.11	9.26596e-05	-0.490007	1	0.997	1	A7.6
KH2012:KH.C2.313	9.52752e-05	-0.517635	0.029	0.232	1	A7.6
KH2012:KH.C4.57	9.96459e-05	-1.72164	0.333	0.511	1	A7.6
KH2012:KH.C4.190	0.000104287	-0.609681	0.841	0.854	1	A7.6
KH2012:KH.S164.31	0.000105966	-0.316301	0	0.181	1	A7.6
KH2012:KH.C11.215	0.000106246	-0.33673	0.087	0.31	1	A7.6
KH2012:KH.L37.43	0.000121329	-0.594913	0.043	0.245	1	A7.6
KH2012:KH.C1.1101	0.00012359	0.269888	1	0.967	1	A7.6
KH2012:KH.C11.150	0.000134282	-0.342837	0	0.177	1	A7.6
KH2012:KH.C14.142	0.000140127	-0.38666	0.986	0.981	1	A7.6
KH2012:KH.C7.138	0.000142345	0.413936	0.522	0.321	1	A7.6
KH2012:KH.C3.451	0.00015979	-0.387607	0.333	0.584	1	A7.6
KH2012:KH.C3.491	0.000162684	-0.404849	0.362	0.564	1	A7.6
KH2012:KH.C8.207	0.000164322	-0.307244	0.101	0.326	1	A7.6
KH2012:KH.L87.38	0.00016634	-0.483889	0.145	0.353	1	A7.6
KH2012:KH.C10.291	0.000171356	-0.453145	0.739	0.782	1	A7.6
KH2012:KH.C4.497	0.000172026	-0.392721	0.174	0.386	1	A7.6
KH2012:KH.L4.21	0.000181973	0.365249	1	0.922	1	A7.6
KH2012:KH.C9.502	0.000194448	-0.364842	0.217	0.443	1	A7.6
KH2012:KH.C7.154	0.00020728	-0.362336	0.014	0.191	1	A7.6
KH2012:KH.C8.350	0.000210868	0.295646	0.464	0.273	1	A7.6
KH2012:KH.L147.13	0.000223544	0.453164	0.29	0.141	1	A7.6
KH2012:KH.L141.12	0.000241016	0.292154	0.261	0.119	1	A7.6
KH2012:KH.C1.738	0.000256219	-0.51635	0.275	0.499	1	A7.6
KH2012:KH.C3.298	0.000271866	-0.273973	1	0.995	1	A7.6
KH2012:KH.C8.398	0.000272138	0.326858	0.913	0.799	1	A7.6
KH2012:KH.C4.224	0.000282479	-0.434873	0.304	0.522	1	A7.6
KH2012:KH.C11.308	0.000301551	-0.313479	0	0.161	1	A7.6
KH2012:KH.C9.496	0.000323004	-0.701581	0.58	0.66	1	A7.6
KH2012:KH.L172.23	0.000332499	-0.34422	0	0.159	1	A7.6
KH2012:KH.C8.263	0.000338198	-0.370132	0.043	0.226	1	A7.6
KH2012:KH.S406.12	0.000346278	-0.36241	0.058	0.241	1	A7.6
KH2012:KH.S816.4	0.000357571	-0.456052	0.087	0.275	1	A7.6
KH2012:KH.L170.4	0.000362845	-0.429426	0.319	0.535	1	A7.6
KH2012:KH.L96.100	0.000365652	-0.296169	0.203	0.422	1	A7.6
KH2012:KH.S215.10	0.000379331	-0.353694	0.232	0.453	1	A7.6
KH2012:KH.L59.1	0.000381188	-0.609868	0.159	0.346	1	A7.6
KH2012:KH.C8.540	0.000390133	-0.288648	0.174	0.395	1	A7.6
KH2012:KH.S2060.1	0.000400519	-0.333971	0.232	0.454	1	A7.6
KH2012:KH.C11.378	0.000422111	-0.263215	1	0.998	1	A7.6
KH2012:KH.C7.567	0.000432533	-0.310249	0.623	0.777	1	A7.6
KH2012:KH.C9.538	0.000438896	0.346259	0.754	0.638	1	A7.6
KH2012:KH.C8.101	0.000448206	-0.405352	0.043	0.216	1	A7.6
KH2012:KH.L18.113	0.000484769	-0.452505	0.319	0.509	1	A7.6
KH2012:KH.C1.755	0.000491694	-2.17119	0.304	0.52	1	A7.6
KH2012:KH.S544.3	0.000514158	-0.495919	0.014	0.173	1	A7.6
KH2012:KH.C2.26	0.000522318	-0.288708	0.957	0.966	1	A7.6
KH2012:KH.C7.288	0.000524871	0.306582	0.783	0.606	1	A7.6
KH2012:KH.C10.211	0.000550607	-0.360278	0.319	0.55	1	A7.6
KH2012:KH.C14.278	0.000551144	-0.292009	0.899	0.972	1	A7.6
KH2012:KH.C11.132	0.000582394	-0.285965	0.13	0.324	1	A7.6
KH2012:KH.C8.429	0.000584088	-0.303454	0.348	0.568	1	A7.6
KH2012:KH.C4.391	0.000617604	-0.311889	0.217	0.426	1	A7.6
KH2012:KH.C12.105	0.000664341	-0.408282	0.029	0.19	1	A7.6
KH2012:KH.C2.179	0.000701735	-0.298418	0.159	0.361	1	A7.6
KH2012:KH.S364.6	0.000704846	-0.255887	0.101	0.304	1	A7.6
KH2012:KH.L4.17	0.000731192	-0.333133	0.884	0.937	1	A7.6
KH2012:KH.S654.3	0.000757297	-0.677853	0	0.143	1	A7.6
KH2012:KH.C10.379	0.000769626	-0.266832	0	0.142	1	A7.6
KH2012:KH.C13.19	0.000836382	0.257188	1	0.999	1	A7.6
KH2012:KH.S605.1	0.000839614	-0.329589	0.333	0.527	1	A7.6
KH2012:KH.C11.95	0.000888358	-0.310017	0.87	0.92	1	A7.6
KH2012:KH.C8.892	0.000930971	-0.252144	0.957	0.99	1	A7.6
KH2012:KH.C1.425	0.000946836	-0.259751	0.087	0.266	1	A7.6
KH2012:KH.C1.338	0.000970146	0.283644	1	0.943	1	A7.6
KH2012:KH.C4.635	0.00101421	-0.65303	0.029	0.182	1	A7.6
KH2012:KH.S1352.1	0.00110178	-0.54195	0.971	0.924	1	A7.6
KH2012:KH.L3.13	0.00111293	-0.456395	0.855	0.901	1	A7.6
KH2012:KH.C1.661	0.00115911	-0.314217	0.362	0.569	1	A7.6
KH2012:KH.C11.389	0.00119536	-0.428345	0.246	0.446	1	A7.6
KH2012:KH.C1.1207	0.00128052	0.319792	0.783	0.667	1	A7.6
KH2012:KH.C2.348	0.00129056	-0.275664	0.203	0.406	1	A7.6
KH2012:KH.S425.1	0.00130276	-0.262794	0.275	0.504	1	A7.6
KH2012:KH.L112.24	0.00133482	-0.328489	0.304	0.498	1	A7.6
KH2012:KH.C11.702	0.00136581	-0.312399	0.884	0.917	1	A7.6
KH2012:KH.L61.10	0.0014538	0.261926	1	0.926	1	A7.6
KH2012:KH.C5.572	0.00145788	-0.383977	0.971	0.967	1	A7.6
KH2012:KH.C7.262	0.0015106	0.357047	0.623	0.53	1	A7.6
KH2012:KH.C3.815	0.00152439	-0.468082	0.246	0.434	1	A7.6
KH2012:KH.C7.492	0.00160683	-0.256572	0.957	0.951	1	A7.6
KH2012:KH.L18.69	0.00167427	-0.304214	0.783	0.842	1	A7.6
KH2012:KH.C9.229	0.00169402	-0.712411	0.478	0.594	1	A7.6
KH2012:KH.C3.267	0.00170248	-0.341787	0.188	0.375	1	A7.6
KH2012:KH.C5.581	0.00171614	-0.368141	0.406	0.613	1	A7.6
KH2012:KH.C1.842	0.00171744	0.255032	0.928	0.816	1	A7.6
KH2012:KH.L25.4	0.00171876	-0.367427	0.072	0.231	1	A7.6
KH2012:KH.C3.727	0.00176613	-0.263764	0.319	0.53	1	A7.6
KH2012:KH.C12.562	0.00181573	-0.270474	0	0.125	1	A7.6
KH2012:KH.L13.24	0.00190623	-0.25964	0.986	0.977	1	A7.6
KH2012:KH.C3.459	0.00192785	-0.272682	0.159	0.342	1	A7.6
KH2012:KH.C4.569	0.00194709	-0.281502	0.899	0.944	1	A7.6
KH2012:KH.C4.475	0.00195028	-0.285018	0.29	0.496	1	A7.6
KH2012:KH.C3.230	0.00199813	-0.368703	0.203	0.377	1	A7.6
KH2012:KH.S447.2	0.00206339	-0.4551	0.145	0.311	1	A7.6
KH2012:KH.L46.1	0.00219479	0.269082	0.812	0.691	1	A7.6
KH2012:KH.L149.1	0.00225051	0.254681	1	0.984	1	A7.6
KH2012:KH.C2.723	0.0022626	-0.313239	0.348	0.535	1	A7.6
KH2012:KH.C9.337	0.00226884	-0.27036	0.101	0.26	1	A7.6
KH2012:KH.L59.12	0.00239144	-0.353839	0.101	0.26	1	A7.6
KH2012:KH.C2.168	0.00239614	-0.31432	0.551	0.704	1	A7.6
KH2012:KH.C2.864	0.00245466	-0.310491	0.594	0.726	1	A7.6
KH2012:KH.C8.210	0.00245715	0.346021	0.725	0.643	1	A7.6
KH2012:KH.L154.23	0.00249532	-0.264198	0.667	0.788	1	A7.6
KH2012:KH.C12.481	0.00251408	-0.292583	0.159	0.329	1	A7.6
KH2012:KH.L102.1	0.00263922	-0.314746	0.986	0.984	1	A7.6
KH2012:KH.S654.1	0.0027333	-0.647362	0	0.116	1	A7.6
KH2012:KH.C2.806	0.00281914	-0.280121	0.812	0.884	1	A7.6
KH2012:KH.L170.42	0.00283104	-0.335666	0.058	0.202	1	A7.6
KH2012:KH.C9.203	0.00287827	-0.278414	0.217	0.395	1	A7.6
KH2012:KH.C4.782	0.00296166	-0.270294	0.391	0.595	1	A7.6
KH2012:KH.C12.648	0.00319057	-0.381407	0.145	0.308	1	A7.6
KH2012:KH.S816.2	0.00321606	-0.330073	0.101	0.263	1	A7.6
KH2012:KH.C14.275	0.00323989	-0.301724	0.29	0.464	1	A7.6
KH2012:KH.C12.364	0.00324709	-0.256382	0.188	0.371	1	A7.6
KH2012:KH.C9.857	0.00339057	-0.25996	0.362	0.567	1	A7.6
KH2012:KH.C9.763	0.00344604	-0.302961	0.275	0.446	1	A7.6
KH2012:KH.C8.174	0.00347922	0.25726	0.942	0.83	1	A7.6
KH2012:KH.C7.247	0.00365225	-0.298308	0.304	0.473	1	A7.6
KH2012:KH.C3.923	0.00371262	-0.271425	0.478	0.65	1	A7.6
KH2012:KH.C10.581	0.00372209	-0.262185	0.246	0.428	1	A7.6
KH2012:KH.C11.232	0.00372501	-0.269097	0.377	0.563	1	A7.6
KH2012:KH.C7.692	0.00378275	-0.268448	0.145	0.313	1	A7.6
KH2012:KH.C12.146	0.00381261	-0.265065	0.058	0.201	1	A7.6
KH2012:KH.C9.853	0.0038585	-0.480148	0.275	0.47	1	A7.6
KH2012:KH.S403.4	0.00412014	-0.286541	0.159	0.318	1	A7.6
KH2012:KH.C4.697	0.00420049	-0.556007	0	0.107	1	A7.6
KH2012:KH.C9.304	0.0043919	-0.25145	0.232	0.409	1	A7.6
KH2012:KH.L4.43	0.00443776	-0.351804	0	0.106	1	A7.6
KH2012:KH.C6.152	0.00451364	-0.316696	0.478	0.637	1	A7.6
KH2012:KH.C5.358	0.00460177	-0.291587	0.536	0.678	1	A7.6
KH2012:KH.C9.412	0.00463922	-0.31901	0.942	0.95	1	A7.6
KH2012:KH.C10.282	0.00475611	-0.257802	0.435	0.622	1	A7.6
KH2012:KH.C2.34	0.00479876	-0.257576	0.812	0.863	1	A7.6
KH2012:KH.C7.758	0.00482461	-0.272019	0.362	0.55	1	A7.6
KH2012:KH.C14.544	0.00488332	-0.261193	0.739	0.805	1	A7.6
KH2012:KH.C9.417	0.00488762	-0.344544	0.116	0.262	1	A7.6
KH2012:KH.C9.36	0.00494238	-0.880752	0.087	0.224	1	A7.6
KH2012:KH.C2.571	0.00495518	-0.30507	0.029	0.149	1	A7.6
KH2012:KH.L105.3	0.00511497	-0.304764	0.13	0.276	1	A7.6
KH2012:KH.S653.2	0.00518948	-0.258648	0.333	0.557	1	A7.6
KH2012:KH.C4.226	0.0053433	-0.455091	0.971	0.902	1	A7.6
KH2012:KH.C9.160	0.00556102	-0.325965	0.391	0.551	1	A7.6
KH2012:KH.C11.338	0.00558092	-0.255922	0.609	0.74	1	A7.6
KH2012:KH.C14.296	0.00566102	-0.257933	0.899	0.923	1	A7.6
KH2012:KH.C4.316	0.00577826	-0.277703	0.319	0.508	1	A7.6
KH2012:KH.C2.1077	0.00580963	-0.31321	0.565	0.674	1	A7.6
KH2012:KH.L152.3	0.00593895	-0.267972	0.333	0.513	1	A7.6
KH2012:KH.L96.112	0.00594518	0.27231	0.971	0.945	1	A7.6
KH2012:KH.C1.768	0.00621796	-0.255226	0.435	0.608	1	A7.6
KH2012:KH.L139.12	0.00646872	-0.264172	0.319	0.493	1	A7.6
KH2012:KH.C2.480	0.00647486	-0.277375	0.507	0.672	1	A7.6
KH2012:KH.C5.537	0.00658557	-0.251776	0.174	0.33	1	A7.6
KH2012:KH.L152.12	0.00671173	-0.295488	0.188	0.361	1	A7.6
KH2012:KH.C5.118	0.00683097	-0.257968	0.377	0.564	1	A7.6
KH2012:KH.C8.316	0.0071766	-0.270741	0.203	0.364	1	A7.6
KH2012:KH.L114.9	0.00769738	0.272413	0.319	0.2	1	A7.6
KH2012:KH.L116.25	0.00773667	0.314096	0.623	0.554	1	A7.6
KH2012:KH.C12.205	0.00780109	-0.360584	0.275	0.407	1	A7.6
KH2012:KH.L74.2	0.00781454	-0.254637	0.493	0.651	1	A7.6
KH2012:KH.S854.2	0.00820944	-0.262429	0.609	0.741	1	A7.6
KH2012:KH.C1.422	0.00837948	-0.298226	0.681	0.734	1	A7.6
KH2012:KH.L116.92	0.00846354	-0.275672	0.014	0.116	1	A7.6
KH2012:KH.C14.359	0.00889315	-0.257115	0.304	0.451	1	A7.6
KH2012:KH.C1.634	0.00925746	-0.265378	0.507	0.672	1	A7.6
KH2012:KH.C11.46	0.0095484	-0.262076	0.971	0.981	1	A7.6
KH2012:KH.C14.506	0.0097056	-0.262031	0.507	0.651	1	A7.6
KH2012:KH.C14.587	0.009907	0.267269	0.507	0.378	1	A7.6
KH2012:KH.C11.268	0.00995709	0.258548	0.986	0.923	1	A7.6
KH2012:KH.S544.3	5.08481e-221	1.80485	0.912	0.066	6.4877e-217	Neural (a)
KH2012:KH.C4.182	1.30768e-110	1.78317	0.936	0.292	1.66847e-106	Neural (a)
KH2012:KH.C2.571	1.98824e-94	1.13606	0.603	0.082	2.53679e-90	Neural (a)
KH2012:KH.C5.572	7.63294e-75	1.11491	1	0.962	9.73887e-71	Neural (a)
KH2012:KH.L53.14	2.57362e-66	1.31321	0.995	0.787	3.28368e-62	Neural (a)
KH2012:KH.L171.5	1.01907e-64	1.24003	1	0.86	1.30023e-60	Neural (a)
KH2012:KH.C11.328	7.78224e-64	1.01873	0.691	0.178	9.92935e-60	Neural (a)
KH2012:KH.C8.247	3.53422e-57	1.15648	0.995	0.636	4.50931e-53	Neural (a)
KH2012:KH.C2.577	5.13147e-53	0.780338	0.588	0.145	6.54724e-49	Neural (a)
KH2012:KH.C1.738	5.20224e-52	1.13246	0.873	0.439	6.63754e-48	Neural (a)
KH2012:KH.C8.101	4.33206e-50	0.732769	0.608	0.155	5.52727e-46	Neural (a)
KH2012:KH.L163.2	4.75018e-50	0.511856	0.338	0.042	6.06075e-46	Neural (a)
KH2012:KH.C1.650	1.87273e-47	0.539359	0.324	0.041	2.38942e-43	Neural (a)
KH2012:KH.C2.380	4.69508e-47	0.361976	0.211	0.012	5.99045e-43	Neural (a)
KH2012:KH.C4.425	1.40784e-46	0.41139	0.304	0.036	1.79627e-42	Neural (a)
KH2012:KH.L153.31	2.05086e-44	0.422942	0.304	0.038	2.61669e-40	Neural (a)
KH2012:KH.L2.2	3.50299e-44	0.556462	0.417	0.08	4.46947e-40	Neural (a)
KH2012:KH.L119.8	6.15088e-44	0.926094	0.917	0.618	7.8479e-40	Neural (a)
KH2012:KH.C1.440	9.84714e-44	0.566857	0.279	0.032	1.2564e-39	Neural (a)
KH2012:KH.C11.577	1.30395e-42	0.568334	0.446	0.095	1.66371e-38	Neural (a)
KH2012:KH.L170.42	4.40703e-42	0.678738	0.544	0.149	5.62293e-38	Neural (a)
KH2012:KH.S555.1	2.92917e-40	0.651627	1	0.972	3.73733e-36	Neural (a)
KH2012:KH.L92.2	6.79833e-40	0.525971	0.397	0.08	8.67399e-36	Neural (a)
KH2012:KH.C8.743	1.66916e-39	0.814851	0.961	0.782	2.12968e-35	Neural (a)
KH2012:KH.C14.500	1.03021e-38	0.409165	0.299	0.045	1.31444e-34	Neural (a)
KH2012:KH.C4.260	1.3785e-38	-1.12319	0.412	0.796	1.75883e-34	Neural (a)
KH2012:KH.C3.52	6.58072e-34	0.711262	0.618	0.24	8.39634e-30	Neural (a)
KH2012:KH.C2.994	1.02854e-33	0.495768	0.838	0.461	1.31231e-29	Neural (a)
KH2012:KH.S831.1	1.65182e-33	0.283973	0.172	0.013	2.10756e-29	Neural (a)
KH2012:KH.C3.181	5.3514e-33	0.406204	1	1	6.82785e-29	Neural (a)
KH2012:KH.L18.113	6.48751e-33	0.767635	0.804	0.46	8.27742e-29	Neural (a)
KH2012:KH.C4.760	1.84625e-32	0.566369	0.593	0.206	2.35563e-28	Neural (a)
KH2012:KH.C2.21	1.04835e-30	0.629363	0.471	0.149	1.33759e-26	Neural (a)
KH2012:KH.C11.485	1.47822e-30	-1.03835	0.059	0.491	1.88606e-26	Neural (a)
KH2012:KH.C9.289	1.93705e-30	0.69518	0.985	0.837	2.47149e-26	Neural (a)
KH2012:KH.C2.313	2.82175e-30	0.678867	0.529	0.182	3.60027e-26	Neural (a)
KH2012:KH.S928.1	2.66235e-29	0.514186	0.397	0.11	3.39689e-25	Neural (a)
KH2012:KH.C7.523	9.74191e-29	0.67926	0.642	0.296	1.24297e-24	Neural (a)
KH2012:KH.C7.473	5.56469e-27	0.784103	0.765	0.454	7.09999e-23	Neural (a)
KH2012:KH.C6.219	4.662e-26	-0.896533	0.078	0.465	5.94824e-22	Neural (a)
KH2012:KH.C5.143	5.51234e-26	0.606132	0.951	0.779	7.0332e-22	Neural (a)
KH2012:KH.C11.241	6.317e-26	0.514192	0.995	0.995	8.05985e-22	Neural (a)
KH2012:KH.L152.28	1.466e-25	0.653845	0.985	0.873	1.87046e-21	Neural (a)
KH2012:KH.L116.49	2.18094e-25	0.655334	0.971	0.714	2.78266e-21	Neural (a)
KH2012:KH.S735.6	5.87847e-25	0.253016	0.191	0.028	7.50034e-21	Neural (a)
KH2012:KH.C5.82	6.68254e-25	0.469435	0.407	0.131	8.52626e-21	Neural (a)
KH2012:KH.C10.74	3.00099e-24	0.385021	0.333	0.089	3.82896e-20	Neural (a)
KH2012:KH.C1.1242	4.28057e-24	0.401888	0.235	0.046	5.46157e-20	Neural (a)
KH2012:KH.C2.992	4.58993e-24	0.575215	0.691	0.343	5.85629e-20	Neural (a)
KH2012:KH.C1.1171	4.83762e-24	0.390589	0.294	0.072	6.17232e-20	Neural (a)
KH2012:KH.C7.461	1.53292e-23	-0.872152	0.843	0.946	1.95585e-19	Neural (a)
KH2012:KH.C14.310	3.02094e-23	-1.37642	0.078	0.427	3.85442e-19	Neural (a)
KH2012:KH.L152.45	5.35877e-23	-1.20362	0.054	0.408	6.83726e-19	Neural (a)
KH2012:KH.C8.544	1.23768e-22	0.409614	0.382	0.123	1.57915e-18	Neural (a)
KH2012:KH.C2.593	2.32791e-22	0.483519	1	0.963	2.97018e-18	Neural (a)
KH2012:KH.S735.5	2.98719e-22	0.304683	0.245	0.054	3.81135e-18	Neural (a)
KH2012:KH.C8.350	3.21951e-22	0.532633	0.554	0.244	4.10777e-18	Neural (a)
KH2012:KH.C11.4	4.79137e-22	0.365821	0.564	0.238	6.11331e-18	Neural (a)
KH2012:KH.C3.164	7.85729e-22	0.425105	1	0.979	1.00251e-17	Neural (a)
KH2012:KH.C11.562	9.60688e-22	-0.94322	0.108	0.448	1.22574e-17	Neural (a)
KH2012:KH.C12.105	3.93643e-21	0.3776	0.422	0.151	5.02249e-17	Neural (a)
KH2012:KH.C4.57	1.46395e-20	-1.99008	0.23	0.541	1.86786e-16	Neural (a)
KH2012:KH.C5.12	1.87251e-20	-0.673957	0.181	0.519	2.38914e-16	Neural (a)
KH2012:KH.C4.378	3.22673e-20	0.534058	0.902	0.627	4.11698e-16	Neural (a)
KH2012:KH.C3.187	3.547e-20	0.311023	0.216	0.046	4.52561e-16	Neural (a)
KH2012:KH.C2.336	5.01915e-20	0.403495	0.368	0.124	6.40393e-16	Neural (a)
KH2012:KH.C12.228	2.50705e-19	0.542123	0.544	0.251	3.19874e-15	Neural (a)
KH2012:KH.C3.762	2.878e-19	0.387057	0.426	0.163	3.67204e-15	Neural (a)
KH2012:KH.C9.49	7.58039e-19	-0.975965	0.265	0.573	9.67181e-15	Neural (a)
KH2012:KH.C6.145	2.88396e-18	-1.10061	0.328	0.61	3.67964e-14	Neural (a)
KH2012:KH.C1.159	3.00929e-18	-0.737871	0.113	0.424	3.83955e-14	Neural (a)
KH2012:KH.L8.1	4.5585e-18	-0.956139	0.069	0.368	5.81618e-14	Neural (a)
KH2012:KH.S816.4	5.4758e-18	0.594577	0.505	0.235	6.98657e-14	Neural (a)
KH2012:KH.C12.14	1.1186e-17	-0.70547	0.025	0.31	1.42722e-13	Neural (a)
KH2012:KH.C9.229	1.94773e-17	0.503623	0.789	0.563	2.48511e-13	Neural (a)
KH2012:KH.C2.1026	7.69356e-17	0.532561	0.77	0.518	9.81621e-13	Neural (a)
KH2012:KH.S800.2	1.01116e-16	0.649796	0.951	0.793	1.29014e-12	Neural (a)
KH2012:KH.C2.125	1.03953e-16	-0.791438	0.039	0.315	1.32634e-12	Neural (a)
KH2012:KH.L154.31	1.57378e-16	0.503549	0.99	0.928	2.00799e-12	Neural (a)
KH2012:KH.L173.2	1.6564e-16	0.386622	0.373	0.148	2.1134e-12	Neural (a)
KH2012:KH.C2.785	3.15624e-16	0.260169	0.181	0.041	4.02705e-12	Neural (a)
KH2012:KH.L59.12	3.52802e-16	0.466086	0.48	0.223	4.5014e-12	Neural (a)
KH2012:KH.C3.751	3.84437e-16	-1.13583	0.039	0.308	4.90503e-12	Neural (a)
KH2012:KH.C8.737	6.1621e-16	0.411373	0.799	0.531	7.86222e-12	Neural (a)
KH2012:KH.C3.74	6.52156e-16	-0.388216	0.99	0.998	8.32086e-12	Neural (a)
KH2012:KH.C1.571	7.86832e-16	-0.685553	0.525	0.742	1.00392e-11	Neural (a)
KH2012:KH.C7.243	1.48016e-15	0.428132	0.931	0.623	1.88854e-11	Neural (a)
KH2012:KH.C1.1005	3.08937e-15	-1.15026	0.324	0.569	3.94173e-11	Neural (a)
KH2012:KH.S816.1	3.53307e-15	0.659793	0.608	0.357	4.50784e-11	Neural (a)
KH2012:KH.C9.496	3.65338e-15	0.354648	0.897	0.624	4.66134e-11	Neural (a)
KH2012:KH.C4.265	3.86382e-15	-0.603763	0.892	0.936	4.92984e-11	Neural (a)
KH2012:KH.C9.701	5.24359e-15	-1.27796	0.373	0.571	6.6903e-11	Neural (a)
KH2012:KH.C3.79	1.80268e-14	0.381092	0.402	0.18	2.30004e-10	Neural (a)
KH2012:KH.L53.11	1.89421e-14	-0.579328	1	0.997	2.41682e-10	Neural (a)
KH2012:KH.L59.1	2.9804e-14	0.558874	0.554	0.309	3.8027e-10	Neural (a)
KH2012:KH.C13.152	4.58405e-14	-0.5929	0.431	0.655	5.84879e-10	Neural (a)
KH2012:KH.C14.539	5.91113e-14	-0.630294	0.025	0.26	7.54201e-10	Neural (a)
KH2012:KH.S115.12	1.8627e-13	0.259165	0.191	0.053	2.37662e-09	Neural (a)
KH2012:KH.S406.1	2.30918e-13	-0.872303	0.255	0.48	2.94629e-09	Neural (a)
KH2012:KH.C3.411	6.21713e-13	-0.445443	0.01	0.225	7.93244e-09	Neural (a)
KH2012:KH.L108.56	9.29687e-13	-0.589085	0.172	0.435	1.18619e-08	Neural (a)
KH2012:KH.C1.142	1.17479e-12	-0.409128	0.039	0.266	1.49891e-08	Neural (a)
KH2012:KH.C2.740	1.59972e-12	-0.611173	0.809	0.912	2.04108e-08	Neural (a)
KH2012:KH.S494.2	2.27091e-12	0.44233	0.799	0.612	2.89746e-08	Neural (a)
KH2012:KH.L139.17	3.08749e-12	-0.530426	0.108	0.344	3.93933e-08	Neural (a)
KH2012:KH.S816.2	3.10055e-12	0.519526	0.441	0.231	3.95599e-08	Neural (a)
KH2012:KH.C6.128	3.84403e-12	0.486178	0.794	0.641	4.9046e-08	Neural (a)
KH2012:KH.C4.230	4.60074e-12	0.359919	0.426	0.217	5.87009e-08	Neural (a)
KH2012:KH.C2.1104	4.84365e-12	0.412265	0.775	0.535	6.18002e-08	Neural (a)
KH2012:KH.C7.787	6.3088e-12	0.34116	0.779	0.504	8.0494e-08	Neural (a)
KH2012:KH.C12.376	7.35964e-12	-1.63399	0.142	0.362	9.39017e-08	Neural (a)
KH2012:KH.L3.13	1.0275e-11	-0.568739	0.833	0.908	1.31098e-07	Neural (a)
KH2012:KH.C5.240	1.20261e-11	0.407272	0.711	0.514	1.53441e-07	Neural (a)
KH2012:KH.S1172.1	1.20436e-11	-0.533873	0.152	0.382	1.53664e-07	Neural (a)
KH2012:KH.S698.1	1.61409e-11	-0.508844	0.059	0.27	2.05941e-07	Neural (a)
KH2012:KH.C11.522	3.40217e-11	0.300075	0.985	0.958	4.34082e-07	Neural (a)
KH2012:KH.C1.378	4.05427e-11	0.260063	0.162	0.046	5.17284e-07	Neural (a)
KH2012:KH.C13.36	4.06241e-11	-0.580207	0.137	0.355	5.18323e-07	Neural (a)
KH2012:KH.C11.529	6.38191e-11	-0.616956	0.152	0.368	8.14267e-07	Neural (a)
KH2012:KH.C12.263	8.54494e-11	0.312716	0.407	0.211	1.09025e-06	Neural (a)
KH2012:KH.C8.316	1.39111e-10	-0.443891	0.167	0.383	1.77492e-06	Neural (a)
KH2012:KH.C7.154	3.0625e-10	-0.375076	0.025	0.205	3.90745e-06	Neural (a)
KH2012:KH.L4.12	3.80256e-10	-0.560295	0.088	0.29	4.85168e-06	Neural (a)
KH2012:KH.C9.698	5.49629e-10	0.365456	0.554	0.353	7.01272e-06	Neural (a)
KH2012:KH.C8.685	5.53349e-10	0.27028	0.279	0.121	7.06018e-06	Neural (a)
KH2012:KH.L172.17	6.95164e-10	0.288452	0.995	0.987	8.8696e-06	Neural (a)
KH2012:KH.C8.775	7.55216e-10	-0.502746	0.025	0.199	9.6358e-06	Neural (a)
KH2012:KH.L154.5	8.52713e-10	0.423193	0.917	0.777	1.08798e-05	Neural (a)
KH2012:KH.C7.157	1.14213e-09	0.445487	0.887	0.79	1.45724e-05	Neural (a)
KH2012:KH.C14.355	1.66632e-09	-0.548677	0.167	0.365	2.12606e-05	Neural (a)
KH2012:KH.C5.110	1.99428e-09	-0.508274	0.137	0.329	2.54451e-05	Neural (a)
KH2012:KH.L9.16	2.81653e-09	0.36288	0.706	0.532	3.59361e-05	Neural (a)
KH2012:KH.L37.43	3.80642e-09	-0.600888	0.078	0.258	4.85662e-05	Neural (a)
KH2012:KH.C4.391	5.05976e-09	0.335811	0.588	0.395	6.45575e-05	Neural (a)
KH2012:KH.L169.2	5.55762e-09	0.272804	0.838	0.556	7.09097e-05	Neural (a)
KH2012:KH.S599.2	5.5849e-09	0.35124	0.549	0.351	7.12577e-05	Neural (a)
KH2012:KH.L106.3	5.95038e-09	0.269928	0.926	0.766	7.5921e-05	Neural (a)
KH2012:KH.C9.757	9.09592e-09	-0.626624	0.853	0.818	0.000116055	Neural (a)
KH2012:KH.C3.230	9.17594e-09	-0.441162	0.201	0.393	0.000117076	Neural (a)
KH2012:KH.C4.249	1.38906e-08	-0.292783	0.088	0.275	0.00017723	Neural (a)
KH2012:KH.C4.341	1.44883e-08	-0.34808	0.01	0.156	0.000184856	Neural (a)
KH2012:KH.C9.35	2.22401e-08	0.303459	0.917	0.731	0.000283762	Neural (a)
KH2012:KH.C7.633	2.4538e-08	-0.293774	0.015	0.16	0.00031308	Neural (a)
KH2012:KH.C4.359	3.69727e-08	0.294387	0.892	0.776	0.000471734	Neural (a)
KH2012:KH.C1.1109	5.12105e-08	0.36578	0.804	0.647	0.000653394	Neural (a)
KH2012:KH.C11.149	5.22966e-08	-0.42317	0.392	0.553	0.000667253	Neural (a)
KH2012:KH.C5.655	5.45591e-08	0.299708	0.358	0.197	0.00069612	Neural (a)
KH2012:KH.L152.12	7.10223e-08	-0.39845	0.196	0.376	0.000906174	Neural (a)
KH2012:KH.L170.29	8.4464e-08	-0.468897	0.167	0.336	0.00107768	Neural (a)
KH2012:KH.C14.85	8.79153e-08	0.325568	0.892	0.777	0.00112171	Neural (a)
KH2012:KH.C9.161	1.14781e-07	0.273707	0.525	0.333	0.00146449	Neural (a)
KH2012:KH.C4.635	1.28966e-07	-0.712544	0.049	0.194	0.00164547	Neural (a)
KH2012:KH.S1404.1	1.80512e-07	-0.719653	0	0.12	0.00230315	Neural (a)
KH2012:KH.C5.537	1.87292e-07	0.304716	0.466	0.304	0.00238966	Neural (a)
KH2012:KH.C10.379	1.9174e-07	-0.257314	0.02	0.152	0.00244642	Neural (a)
KH2012:KH.C1.655	2.1312e-07	-0.300375	0.848	0.911	0.0027192	Neural (a)
KH2012:KH.C9.251	2.17614e-07	-0.39697	0.191	0.354	0.00277653	Neural (a)
KH2012:KH.S654.1	2.51689e-07	-0.685642	0.005	0.126	0.0032113	Neural (a)
KH2012:KH.C4.506	2.52028e-07	-0.779416	0.113	0.262	0.00321563	Neural (a)
KH2012:KH.L18.117	2.78171e-07	0.331267	0.608	0.442	0.00354919	Neural (a)
KH2012:KH.C2.421	3.09559e-07	-1.08393	0.328	0.488	0.00394966	Neural (a)
KH2012:KH.C7.190	3.53961e-07	-0.252076	1	1	0.00451619	Neural (a)
KH2012:KH.C3.312	3.61964e-07	-0.408646	0.225	0.405	0.00461829	Neural (a)
KH2012:KH.S683.3	4.08317e-07	-0.699695	0.049	0.187	0.00520972	Neural (a)
KH2012:KH.C8.356	4.42548e-07	-0.407015	0.897	0.916	0.00564648	Neural (a)
KH2012:KH.S654.3	4.47916e-07	-0.67272	0.025	0.152	0.00571496	Neural (a)
KH2012:KH.C7.501	5.19356e-07	-0.353609	0.672	0.781	0.00662647	Neural (a)
KH2012:KH.C4.190	5.39312e-07	-0.505251	0.814	0.859	0.00688109	Neural (a)
KH2012:KH.C7.140	5.95634e-07	-0.274132	0.853	0.63	0.00759969	Neural (a)
KH2012:KH.C13.61	6.40749e-07	0.265161	0.632	0.427	0.00817531	Neural (a)
KH2012:KH.L172.23	9.57598e-07	-0.30994	0.039	0.168	0.012218	Neural (a)
KH2012:KH.C9.218	9.89983e-07	0.294153	0.696	0.488	0.0126312	Neural (a)
KH2012:KH.L128.12	1.00435e-06	-0.427956	0.01	0.123	0.0128146	Neural (a)
KH2012:KH.C11.308	1.08739e-06	-0.261846	0.039	0.17	0.013874	Neural (a)
KH2012:KH.C8.174	1.08746e-06	-0.347806	0.75	0.846	0.0138749	Neural (a)
KH2012:KH.C9.32	1.09135e-06	-0.485741	0.049	0.18	0.0139245	Neural (a)
KH2012:KH.L50.6	1.20328e-06	-0.3479	0.025	0.146	0.0153526	Neural (a)
KH2012:KH.C2.665	1.2326e-06	0.322714	0.544	0.404	0.0157267	Neural (a)
KH2012:KH.C2.1123	1.26526e-06	0.313516	0.485	0.33	0.0161435	Neural (a)
KH2012:KH.S654.2	1.51486e-06	-0.391179	0	0.103	0.0193281	Neural (a)
KH2012:KH.L170.89	1.77092e-06	-0.573804	0.324	0.472	0.0225952	Neural (a)
KH2012:KH.C2.825	1.79054e-06	0.302911	0.706	0.569	0.0228455	Neural (a)
KH2012:KH.C3.567	1.96694e-06	-0.333989	0.039	0.163	0.0250962	Neural (a)
KH2012:KH.C11.561	2.33585e-06	-0.346849	0.995	0.997	0.0298031	Neural (a)
KH2012:KH.L154.10	2.40153e-06	-0.3937	0.627	0.72	0.0306412	Neural (a)
KH2012:KH.C9.417	2.8749e-06	-0.348426	0.127	0.274	0.0366808	Neural (a)
KH2012:KH.C8.605	3.46332e-06	-0.301931	0.333	0.486	0.0441885	Neural (a)
KH2012:KH.L105.3	3.78422e-06	-0.305788	0.142	0.288	0.0482828	Neural (a)
KH2012:KH.C8.263	4.30292e-06	-0.304512	0.098	0.235	0.054901	Neural (a)
KH2012:KH.L18.129	4.94062e-06	-0.3047	0.103	0.239	0.0630373	Neural (a)
KH2012:KH.L44.13	6.55729e-06	-0.382053	0.034	0.146	0.0836645	Neural (a)
KH2012:KH.C11.313	7.07114e-06	-0.498388	0.098	0.224	0.0902207	Neural (a)
KH2012:KH.C1.750	8.22579e-06	-0.48724	0.377	0.505	0.104953	Neural (a)
KH2012:KH.L116.38	8.58011e-06	-0.311828	0.02	0.123	0.109474	Neural (a)
KH2012:KH.C7.288	9.23334e-06	-0.380172	0.515	0.626	0.117808	Neural (a)
KH2012:KH.C5.581	1.09077e-05	0.287039	0.721	0.588	0.139172	Neural (a)
KH2012:KH.C12.323	1.10862e-05	-0.308575	0.029	0.136	0.141448	Neural (a)
KH2012:KH.C12.634	1.32606e-05	-0.301453	0.5	0.619	0.169192	Neural (a)
KH2012:KH.C11.389	1.33375e-05	-0.421528	0.324	0.454	0.170174	Neural (a)
KH2012:KH.L61.10	1.35194e-05	-0.29392	0.98	0.922	0.172495	Neural (a)
KH2012:KH.C1.44	1.55705e-05	-0.33719	0.01	0.102	0.198664	Neural (a)
KH2012:KH.C2.866	1.56527e-05	-0.284506	0.02	0.119	0.199712	Neural (a)
KH2012:KH.C7.629	1.58432e-05	-0.294114	0.039	0.148	0.202144	Neural (a)
KH2012:KH.C2.957	1.66605e-05	-0.520479	0.015	0.109	0.212571	Neural (a)
KH2012:KH.C1.429	1.68917e-05	-0.251541	0.123	0.254	0.215521	Neural (a)
KH2012:KH.C9.36	1.72819e-05	-0.935933	0.113	0.233	0.2205	Neural (a)
KH2012:KH.C1.728	1.8352e-05	-0.672818	0.01	0.101	0.234153	Neural (a)
KH2012:KH.C4.697	2.37284e-05	-0.558608	0.02	0.114	0.302751	Neural (a)
KH2012:KH.C11.99	2.49879e-05	-0.369388	0.015	0.106	0.318821	Neural (a)
KH2012:KH.S1236.1	2.67882e-05	0.349005	0.48	0.349	0.34179	Neural (a)
KH2012:KH.S215.4	2.72138e-05	-0.398796	0.049	0.155	0.347221	Neural (a)
KH2012:KH.L40.10	2.83732e-05	-0.298017	0.922	0.948	0.362013	Neural (a)
KH2012:KH.L140.2	3.27502e-05	-0.307	0.789	0.861	0.417859	Neural (a)
KH2012:KH.S406.12	3.29981e-05	-0.268453	0.123	0.249	0.421023	Neural (a)
KH2012:KH.S460.4	3.72581e-05	-0.331289	0.206	0.339	0.475376	Neural (a)
KH2012:KH.C1.570	4.27797e-05	-0.525927	0.015	0.102	0.545826	Neural (a)
KH2012:KH.C1.611	7.18464e-05	-0.70756	0.402	0.468	0.916688	Neural (a)
KH2012:KH.C4.343	8.99576e-05	-0.986131	0.034	0.124	1	Neural (a)
KH2012:KH.S423.6	0.000104882	-1.05721	0.029	0.117	1	Neural (a)
KH2012:KH.C9.412	0.000112336	-0.277967	0.926	0.953	1	Neural (a)
KH2012:KH.C3.814	0.000117381	-0.580576	0.025	0.109	1	Neural (a)
KH2012:KH.C11.673	0.000120707	-0.56556	0.025	0.108	1	Neural (a)
KH2012:KH.L20.29	0.000136992	-0.463156	0.064	0.161	1	Neural (a)
KH2012:KH.L4.17	0.000141203	-0.259013	0.892	0.94	1	Neural (a)
KH2012:KH.C8.477	0.000143744	-0.708746	0.029	0.114	1	Neural (a)
KH2012:KH.C4.125	0.000162965	-0.271268	0.078	0.179	1	Neural (a)
KH2012:KH.L10.5	0.000241911	-0.698586	0.025	0.102	1	Neural (a)
KH2012:KH.C9.859	0.000486471	-0.26803	0.176	0.284	1	Neural (a)
KH2012:KH.L87.38	0.000703427	-0.260055	0.245	0.359	1	Neural (a)
KH2012:KH.C6.103	0.000731214	-0.433509	0.627	0.694	1	Neural (a)
KH2012:KH.C3.264	0.00073266	-0.328759	0.324	0.402	1	Neural (a)
KH2012:KH.C3.815	0.00114046	-0.393649	0.358	0.436	1	Neural (a)
KH2012:KH.L105.2	0.00120621	-0.269098	0.191	0.293	1	Neural (a)
ENSCING00000025210	0.00198068	0.298313	0.804	0.726	1	Neural (a)
KH2012:KH.C5.96	0.00262316	-0.282432	0.338	0.422	1	Neural (a)
KH2012:KH.C2.4	0.00263446	-0.397616	0.539	0.65	1	Neural (a)
KH2012:KH.S1236.3	0.00292024	0.812034	0.343	0.274	1	Neural (a)
KH2012:KH.C14.330	0.00574803	-0.405216	0.137	0.208	1	Neural (a)
KH2012:KH.L154.37	0.00832439	-0.419814	0.667	0.708	1	Neural (a)
KH2012:KH.C3.458	0.00843315	-0.268832	0.221	0.292	1	Neural (a)
KH2012:KH.C14.377	1.78172e-186	2.42237	1	0.042	2.2733e-182	B7.8 Muscle
KH2012:KH.C4.239	3.33866e-184	1.98788	0.923	0.032	4.2598e-180	B7.8 Muscle
KH2012:KH.S1440.1	2.84648e-158	1.52543	0.738	0.021	3.63182e-154	B7.8 Muscle
KH2012:KH.L10.5	1.7992e-156	3.10032	1	0.057	2.29559e-152	B7.8 Muscle
KH2012:KH.C12.417	1.30061e-154	1.86851	0.754	0.024	1.65945e-150	B7.8 Muscle
KH2012:KH.C8.859	1.33819e-152	2.30765	0.908	0.043	1.7074e-148	B7.8 Muscle
KH2012:KH.C1.570	2.34908e-148	2.48732	0.985	0.056	2.99719e-144	B7.8 Muscle
KH2012:KH.C1.728	1.11867e-146	2.72931	0.969	0.055	1.42731e-142	B7.8 Muscle
KH2012:KH.C14.307	2.97114e-145	2.18962	0.938	0.051	3.79087e-141	B7.8 Muscle
KH2012:KH.C1.1186	3.3954e-144	2.3172	0.862	0.04	4.33219e-140	B7.8 Muscle
KH2012:KH.C1.20	1.13083e-136	2.87537	0.877	0.047	1.44283e-132	B7.8 Muscle
KH2012:KH.S423.6	2.88508e-136	3.44878	1	0.071	3.68108e-132	B7.8 Muscle
KH2012:KH.C7.67	4.81746e-135	1.59358	0.8	0.035	6.1466e-131	B7.8 Muscle
KH2012:KH.C4.343	2.16998e-133	3.62239	1	0.078	2.76868e-129	B7.8 Muscle
KH2012:KH.C8.477	1.62893e-131	2.96675	0.969	0.07	2.07836e-127	B7.8 Muscle
KH2012:KH.C8.309	3.76204e-127	2.16755	0.923	0.058	4.79999e-123	B7.8 Muscle
KH2012:KH.C11.673	6.01086e-127	2.52507	0.938	0.065	7.66925e-123	B7.8 Muscle
KH2012:KH.C4.697	6.96245e-127	2.22484	0.969	0.069	8.8834e-123	B7.8 Muscle
KH2012:KH.L9.23	2.47374e-126	2.02833	0.892	0.053	3.15625e-122	B7.8 Muscle
KH2012:KH.C1.44	9.29397e-123	1.9746	0.892	0.059	1.18582e-118	B7.8 Muscle
KH2012:KH.C11.99	2.4216e-120	1.90374	0.908	0.063	3.08971e-116	B7.8 Muscle
KH2012:KH.C1.242	9.80368e-117	1.98881	0.831	0.05	1.25085e-112	B7.8 Muscle
KH2012:KH.C3.814	5.23025e-116	2.13035	0.923	0.066	6.67328e-112	B7.8 Muscle
KH2012:KH.C2.995	3.45489e-111	2.46422	0.938	0.085	4.4081e-107	B7.8 Muscle
KH2012:KH.C6.110	3.12149e-96	1.38262	0.754	0.055	3.98271e-92	B7.8 Muscle
KH2012:KH.L4.43	4.34333e-96	2.07061	0.831	0.073	5.54165e-92	B7.8 Muscle
KH2012:KH.L44.13	6.9205e-96	1.89963	0.938	0.101	8.82987e-92	B7.8 Muscle
KH2012:KH.L116.38	1.87462e-94	1.80016	0.862	0.081	2.39182e-90	B7.8 Muscle
KH2012:KH.S654.3	6.96367e-94	2.0854	0.969	0.104	8.88495e-90	B7.8 Muscle
KH2012:KH.L116.92	1.91433e-91	1.87485	0.846	0.083	2.44249e-87	B7.8 Muscle
KH2012:KH.S654.1	3.07702e-84	1.20946	0.846	0.083	3.92597e-80	B7.8 Muscle
KH2012:KH.C4.635	6.58209e-80	2.41854	0.969	0.145	8.39809e-76	B7.8 Muscle
KH2012:KH.C9.352	4.15766e-77	0.876177	0.492	0.024	5.30476e-73	B7.8 Muscle
KH2012:KH.S654.2	2.68949e-75	0.861727	0.738	0.066	3.43152e-71	B7.8 Muscle
KH2012:KH.C9.36	1.26189e-71	2.85492	0.985	0.188	1.61004e-67	B7.8 Muscle
KH2012:KH.C9.257	5.22955e-70	0.941205	0.692	0.061	6.67238e-66	B7.8 Muscle
KH2012:KH.L65.10	4.88111e-68	1.12648	0.723	0.078	6.2278e-64	B7.8 Muscle
KH2012:KH.C4.125	3.82268e-67	1.63265	0.877	0.139	4.87736e-63	B7.8 Muscle
KH2012:KH.C3.427	2.10991e-63	0.517169	0.4	0.019	2.69203e-59	B7.8 Muscle
KH2012:KH.C14.330	9.79602e-63	1.85741	0.938	0.171	1.24987e-58	B7.8 Muscle
KH2012:KH.C8.573	3.0221e-61	0.399526	0.215	0.002	3.8559e-57	B7.8 Muscle
KH2012:KH.S511.3	4.55035e-59	1.03964	0.662	0.074	5.80579e-55	B7.8 Muscle
KH2012:KH.C3.693	4.54212e-58	0.523182	0.338	0.014	5.79529e-54	B7.8 Muscle
KH2012:KH.C3.316	2.51019e-57	1.1394	0.738	0.101	3.20275e-53	B7.8 Muscle
KH2012:KH.L164.11	5.82441e-55	0.442899	0.262	0.007	7.43137e-51	B7.8 Muscle
KH2012:KH.C12.376	1.55825e-54	2.88166	1	0.31	1.98817e-50	B7.8 Muscle
KH2012:KH.C3.751	2.26817e-54	2.02331	1	0.248	2.89395e-50	B7.8 Muscle
KH2012:KH.C2.204	6.05673e-54	0.463706	0.308	0.012	7.72778e-50	B7.8 Muscle
KH2012:KH.C9.27	5.12215e-53	0.850546	0.615	0.067	6.53536e-49	B7.8 Muscle
KH2012:KH.L44.7	5.59087e-53	0.456823	0.354	0.018	7.13339e-49	B7.8 Muscle
KH2012:KH.C9.48	4.32096e-52	0.423125	0.277	0.01	5.51311e-48	B7.8 Muscle
KH2012:KH.L18.101	2.28778e-51	1.04903	0.631	0.076	2.91898e-47	B7.8 Muscle
KH2012:KH.C8.649	5.29791e-50	0.386494	0.292	0.012	6.75961e-46	B7.8 Muscle
KH2012:KH.C2.1112	1.01961e-49	0.326456	0.231	0.006	1.30091e-45	B7.8 Muscle
KH2012:KH.C2.574	8.57631e-48	0.507915	0.308	0.015	1.09425e-43	B7.8 Muscle
KH2012:KH.C2.421	3.45275e-47	2.98286	1	0.448	4.40536e-43	B7.8 Muscle
KH2012:KH.L8.11	4.74018e-47	0.726318	0.615	0.075	6.048e-43	B7.8 Muscle
KH2012:KH.C4.57	2.53328e-44	2.89359	1	0.484	3.23221e-40	B7.8 Muscle
KH2012:KH.L152.45	9.05276e-44	1.79369	1	0.341	1.15504e-39	B7.8 Muscle
KH2012:KH.L164.8	1.59521e-42	1.1417	0.662	0.106	2.03533e-38	B7.8 Muscle
KH2012:KH.C3.661	2.97922e-41	0.855967	0.415	0.038	3.80119e-37	B7.8 Muscle
KH2012:KH.C9.648	9.71459e-41	0.438065	0.323	0.021	1.23948e-36	B7.8 Muscle
KH2012:KH.C8.710	1.4309e-40	0.367891	0.246	0.011	1.82568e-36	B7.8 Muscle
KH2012:KH.C10.145	1.07778e-39	0.389958	0.215	0.008	1.37514e-35	B7.8 Muscle
KH2012:KH.L53.11	1.62064e-39	1.67021	1	0.997	2.06777e-35	B7.8 Muscle
KH2012:KH.C11.4	4.95213e-39	2.06433	0.877	0.253	6.31842e-35	B7.8 Muscle
KH2012:KH.C12.685	7.75104e-39	0.434887	0.323	0.023	9.88955e-35	B7.8 Muscle
KH2012:KH.C9.859	3.60748e-38	1.28909	0.862	0.248	4.60278e-34	B7.8 Muscle
KH2012:KH.L155.18	1.34267e-37	0.311367	0.169	0.004	1.71311e-33	B7.8 Muscle
KH2012:KH.L4.23	1.44845e-37	1.74365	0.892	0.295	1.84807e-33	B7.8 Muscle
KH2012:KH.L61.10	3.46528e-37	-2.48858	0.185	0.958	4.42136e-33	B7.8 Muscle
KH2012:KH.C2.313	4.50807e-36	1.1326	0.831	0.2	5.75184e-32	B7.8 Muscle
KH2012:KH.C1.811	9.09561e-36	0.326645	0.246	0.013	1.16051e-31	B7.8 Muscle
KH2012:KH.C4.84	2.4931e-35	1.6657	0.985	0.399	3.18094e-31	B7.8 Muscle
KH2012:KH.S1352.1	1.99437e-34	-2.81782	0.292	0.951	2.54461e-30	B7.8 Muscle
KH2012:KH.C9.541	4.70021e-34	1.65087	0.938	0.33	5.99699e-30	B7.8 Muscle
KH2012:KH.L119.20	9.50847e-34	0.64341	0.369	0.037	1.21319e-29	B7.8 Muscle
KH2012:KH.C14.310	8.96178e-33	1.39415	1	0.362	1.14343e-28	B7.8 Muscle
KH2012:KH.C9.496	1.70877e-32	1.56642	0.985	0.644	2.18022e-28	B7.8 Muscle
KH2012:KH.C11.529	3.4241e-32	1.40302	0.923	0.319	4.36881e-28	B7.8 Muscle
KH2012:KH.C8.635	6.86995e-32	0.923137	0.646	0.139	8.76537e-28	B7.8 Muscle
KH2012:KH.C2.1012	1.04359e-31	0.428065	0.308	0.027	1.33151e-27	B7.8 Muscle
KH2012:KH.L37.70	2.06674e-31	0.406745	0.262	0.019	2.63696e-27	B7.8 Muscle
KH2012:KH.S1090.4	2.70829e-30	0.550542	0.431	0.058	3.45551e-26	B7.8 Muscle
KH2012:KH.C3.174	7.49559e-29	-1.8429	0.938	0.979	9.56363e-25	B7.8 Muscle
KH2012:KH.C2.593	3.64936e-28	-1.66489	0.8	0.974	4.65622e-24	B7.8 Muscle
KH2012:KH.C4.760	1.49195e-27	1.18005	0.785	0.231	1.90358e-23	B7.8 Muscle
KH2012:KH.C11.314	5.48475e-27	0.425313	0.308	0.032	6.998e-23	B7.8 Muscle
KH2012:KH.L149.37	6.564e-27	0.396495	0.277	0.026	8.37501e-23	B7.8 Muscle
KH2012:KH.L96.87	7.99306e-27	0.560746	0.477	0.08	1.01983e-22	B7.8 Muscle
KH2012:KH.C2.125	1.44698e-26	1.00029	0.862	0.26	1.84621e-22	B7.8 Muscle
KH2012:KH.C4.506	5.8716e-26	1.12583	0.815	0.222	7.49158e-22	B7.8 Muscle
KH2012:KH.L53.14	6.9205e-26	-2.3041	0.169	0.837	8.82987e-22	B7.8 Muscle
KH2012:KH.C12.218	7.50852e-26	0.290596	0.231	0.018	9.58012e-22	B7.8 Muscle
KH2012:KH.L9.27	3.57156e-25	1.09598	0.877	0.407	4.55695e-21	B7.8 Muscle
KH2012:KH.C1.326	4.10983e-25	1.22068	1	0.887	5.24374e-21	B7.8 Muscle
KH2012:KH.C8.128	5.97668e-25	0.872105	1	0.971	7.62564e-21	B7.8 Muscle
KH2012:KH.S800.2	6.73864e-25	-2.56729	0.231	0.835	8.59783e-21	B7.8 Muscle
KH2012:KH.C9.234	8.38276e-25	-0.858585	1	1	1.06956e-20	B7.8 Muscle
KH2012:KH.C1.750	2.74877e-24	1.28994	0.908	0.473	3.50716e-20	B7.8 Muscle
KH2012:KH.C7.157	3.69362e-24	-2.40431	0.231	0.824	4.71269e-20	B7.8 Muscle
KH2012:KH.C14.539	9.47072e-24	0.683459	0.754	0.212	1.20837e-19	B7.8 Muscle
KH2012:KH.C9.757	1.43377e-23	-1.88755	0.292	0.843	1.82935e-19	B7.8 Muscle
KH2012:KH.C11.121	1.9651e-23	0.621706	1	1	2.50728e-19	B7.8 Muscle
KH2012:KH.L71.18	2.59127e-23	0.925179	0.585	0.147	3.3062e-19	B7.8 Muscle
KH2012:KH.L154.31	3.51853e-23	-1.55953	0.6	0.949	4.48929e-19	B7.8 Muscle
KH2012:KH.C4.226	4.18205e-23	-1.65492	0.523	0.92	5.33587e-19	B7.8 Muscle
KH2012:KH.L87.16	2.178e-22	0.472437	0.277	0.032	2.77891e-18	B7.8 Muscle
KH2012:KH.L63.12	2.77502e-22	0.353859	0.292	0.036	3.54065e-18	B7.8 Muscle
KH2012:KH.C1.99	4.022e-22	-1.47991	0.123	0.758	5.13168e-18	B7.8 Muscle
KH2012:KH.C10.574	4.89464e-22	-1.55672	0.538	0.922	6.24507e-18	B7.8 Muscle
KH2012:KH.L19.4	1.27675e-21	0.351461	0.277	0.033	1.629e-17	B7.8 Muscle
KH2012:KH.L170.44	2.81285e-21	0.512693	0.246	0.027	3.58891e-17	B7.8 Muscle
KH2012:KH.L37.5	3.30661e-21	-1.40086	0.354	0.854	4.2189e-17	B7.8 Muscle
KH2012:KH.C2.857	3.62394e-21	0.401263	0.338	0.051	4.62379e-17	B7.8 Muscle
KH2012:KH.L119.8	9.65309e-21	-1.40645	0.031	0.678	1.23164e-16	B7.8 Muscle
KH2012:KH.C13.183	2.54716e-20	0.507628	0.415	0.079	3.24992e-16	B7.8 Muscle
KH2012:KH.S1765.1	2.93312e-20	-1.38451	0.138	0.746	3.74237e-16	B7.8 Muscle
KH2012:KH.C11.561	3.29113e-20	0.775932	1	0.996	4.19916e-16	B7.8 Muscle
KH2012:KH.C14.142	1.43994e-19	0.884335	0.985	0.981	1.83722e-15	B7.8 Muscle
KH2012:KH.C3.676	1.54105e-19	-1.13133	0.969	0.996	1.96623e-15	B7.8 Muscle
KH2012:KH.C7.805	2.18733e-19	-1.50444	0.231	0.783	2.79082e-15	B7.8 Muscle
KH2012:KH.S256.10	3.0576e-19	0.367008	0.308	0.047	3.90119e-15	B7.8 Muscle
KH2012:KH.C4.378	3.32757e-19	-1.42333	0.077	0.683	4.24565e-15	B7.8 Muscle
KH2012:KH.L22.56	4.41442e-19	-1.97597	0.108	0.698	5.63236e-15	B7.8 Muscle
KH2012:KH.L95.5	6.28263e-19	-2.62503	0.169	0.721	8.016e-15	B7.8 Muscle
KH2012:KH.C5.110	8.4093e-19	0.766836	0.769	0.288	1.07294e-14	B7.8 Muscle
KH2012:KH.L4.22	8.5105e-19	0.724429	0.631	0.193	1.08585e-14	B7.8 Muscle
KH2012:KH.C10.119	8.67909e-19	0.387162	0.246	0.031	1.10737e-14	B7.8 Muscle
KH2012:KH.C8.210	1.26494e-18	0.998513	0.923	0.635	1.61394e-14	B7.8 Muscle
KH2012:KH.C1.142	1.41297e-18	0.638787	0.692	0.221	1.8028e-14	B7.8 Muscle
KH2012:KH.L9.19	6.22344e-18	0.343883	0.277	0.041	7.94049e-14	B7.8 Muscle
ENSCING00000025191	7.04313e-18	2.19837	0.969	0.711	8.98632e-14	B7.8 Muscle
KH2012:KH.C1.344	1.34369e-17	0.62698	0.431	0.096	1.71442e-13	B7.8 Muscle
KH2012:KH.L39.1	2.05316e-17	-1.47264	0.415	0.831	2.61963e-13	B7.8 Muscle
KH2012:KH.C7.243	2.1553e-17	-1.53226	0.154	0.68	2.74994e-13	B7.8 Muscle
KH2012:KH.C1.1104	2.37713e-17	-1.48894	0.754	0.942	3.03298e-13	B7.8 Muscle
KH2012:KH.C9.35	4.16644e-17	-1.46111	0.246	0.773	5.31597e-13	B7.8 Muscle
KH2012:KH.C6.103	5.60571e-17	-1.41146	0.185	0.706	7.15233e-13	B7.8 Muscle
KH2012:KH.S494.2	6.38898e-17	-1.30497	0.108	0.655	8.1517e-13	B7.8 Muscle
ENSCING00000025212	1.39867e-16	1.59588	0.923	0.605	1.78456e-12	B7.8 Muscle
KH2012:KH.C7.447	1.65219e-16	-1.2748	0.8	0.938	2.10802e-12	B7.8 Muscle
KH2012:KH.L116.49	1.7251e-16	-1.59917	0.308	0.762	2.20105e-12	B7.8 Muscle
KH2012:KH.C11.299	2.59027e-16	-1.55361	0.015	0.587	3.30493e-12	B7.8 Muscle
KH2012:KH.C9.761	3.17516e-16	0.465863	0.369	0.079	4.05119e-12	B7.8 Muscle
KH2012:KH.C9.289	3.9237e-16	0.925262	0.985	0.85	5.00624e-12	B7.8 Muscle
KH2012:KH.C13.22	6.46905e-16	-1.39563	0.154	0.655	8.25386e-12	B7.8 Muscle
KH2012:KH.C14.553	6.86676e-16	-0.715142	0.985	0.998	8.7613e-12	B7.8 Muscle
KH2012:KH.C1.1109	8.15622e-16	-1.21208	0.185	0.685	1.04065e-11	B7.8 Muscle
KH2012:KH.L36.8	8.63822e-16	-1.18136	0.385	0.788	1.10215e-11	B7.8 Muscle
KH2012:KH.L17.2	2.27936e-15	0.943193	0.954	0.931	2.90824e-11	B7.8 Muscle
KH2012:KH.L169.2	2.30143e-15	-1.4778	0.077	0.61	2.9364e-11	B7.8 Muscle
KH2012:KH.C14.520	3.64559e-15	-0.649654	1	1	4.65141e-11	B7.8 Muscle
KH2012:KH.S164.28	4.25342e-15	-1.54197	0.062	0.586	5.42694e-11	B7.8 Muscle
KH2012:KH.C11.698	5.80493e-15	0.725972	0.646	0.261	7.40651e-11	B7.8 Muscle
KH2012:KH.L53.18	6.20298e-15	0.497993	0.477	0.133	7.91438e-11	B7.8 Muscle
KH2012:KH.C4.547	7.05781e-15	-1.1757	0.723	0.927	9.00506e-11	B7.8 Muscle
KH2012:KH.C1.685	2.11525e-14	0.563725	0.631	0.232	2.69884e-10	B7.8 Muscle
KH2012:KH.C7.43	2.98073e-14	-1.32288	0.031	0.545	3.80311e-10	B7.8 Muscle
ENSCING00000025218	3.45734e-14	1.78894	0.8	0.424	4.41123e-10	B7.8 Muscle
KH2012:KH.C7.461	4.52906e-14	0.92289	0.969	0.932	5.77863e-10	B7.8 Muscle
KH2012:KH.C7.309	4.82683e-14	0.656978	0.831	0.424	6.15855e-10	B7.8 Muscle
KH2012:KH.C3.298	4.87278e-14	0.536055	1	0.995	6.21718e-10	B7.8 Muscle
KH2012:KH.C7.787	6.22113e-14	-1.10424	0.062	0.556	7.93755e-10	B7.8 Muscle
KH2012:KH.C2.625	1.59123e-13	0.316365	0.169	0.021	2.03025e-09	B7.8 Muscle
KH2012:KH.S643.6	1.68419e-13	0.904177	0.8	0.459	2.14886e-09	B7.8 Muscle
KH2012:KH.C6.147	2.06805e-13	-1.38595	0.046	0.536	2.63862e-09	B7.8 Muscle
KH2012:KH.C7.140	2.98629e-13	0.455364	0.985	0.643	3.8102e-09	B7.8 Muscle
KH2012:KH.C1.309	3.49251e-13	0.460055	0.554	0.188	4.45609e-09	B7.8 Muscle
KH2012:KH.S1996.1	4.23686e-13	-1.69707	0.154	0.6	5.40581e-09	B7.8 Muscle
ENSCING00000025200	5.08342e-13	0.721123	0.585	0.221	6.48594e-09	B7.8 Muscle
ENSCING00000025226	7.10693e-13	1.13067	0.692	0.314	9.06773e-09	B7.8 Muscle
KH2012:KH.C9.218	1.39583e-12	-1.23358	0.062	0.53	1.78094e-08	B7.8 Muscle
KH2012:KH.L116.19	1.60012e-12	0.467862	1	1	2.04159e-08	B7.8 Muscle
ENSCING00000025213	1.84621e-12	1.02219	0.646	0.275	2.35557e-08	B7.8 Muscle
ENSCING00000025204	2.71711e-12	1.16471	0.769	0.384	3.46677e-08	B7.8 Muscle
KH2012:KH.C9.701	2.85915e-12	-1.7061	0.123	0.564	3.64799e-08	B7.8 Muscle
ENSCING00000025215	3.11304e-12	1.62169	0.815	0.49	3.97193e-08	B7.8 Muscle
KH2012:KH.C3.665	5.16959e-12	0.371664	0.369	0.098	6.59588e-08	B7.8 Muscle
KH2012:KH.C13.152	5.50406e-12	-0.918323	0.2	0.645	7.02264e-08	B7.8 Muscle
KH2012:KH.C9.263	5.93751e-12	0.891404	0.862	0.607	7.57567e-08	B7.8 Muscle
KH2012:KH.C8.764	7.54953e-12	0.343845	0.262	0.054	9.63244e-08	B7.8 Muscle
KH2012:KH.C8.356	9.1986e-12	-0.923759	0.769	0.919	1.17365e-07	B7.8 Muscle
KH2012:KH.C3.347	1.17545e-11	0.519055	1	0.963	1.49975e-07	B7.8 Muscle
KH2012:KH.C1.448	1.42248e-11	0.332724	0.308	0.072	1.81494e-07	B7.8 Muscle
KH2012:KH.L119.5	1.56086e-11	0.502771	1	0.988	1.99151e-07	B7.8 Muscle
KH2012:KH.C4.248	1.72772e-11	0.396767	0.323	0.08	2.20439e-07	B7.8 Muscle
KH2012:KH.C13.61	1.89905e-11	-0.978	0.031	0.468	2.42299e-07	B7.8 Muscle
ENSCING00000025201	1.96898e-11	1.44826	0.846	0.561	2.51222e-07	B7.8 Muscle
ENSCING00000025203	2.60519e-11	1.41203	0.769	0.456	3.32396e-07	B7.8 Muscle
KH2012:KH.C2.573	2.95171e-11	-0.712243	0.723	0.931	3.76608e-07	B7.8 Muscle
KH2012:KH.C2.1026	3.04142e-11	-0.937132	0.138	0.564	3.88055e-07	B7.8 Muscle
KH2012:KH.L154.5	3.166e-11	-0.942389	0.508	0.805	4.03951e-07	B7.8 Muscle
KH2012:KH.C13.116	3.9286e-11	0.51881	0.462	0.155	5.0125e-07	B7.8 Muscle
KH2012:KH.C1.1005	4.2302e-11	0.396253	0.908	0.525	5.39731e-07	B7.8 Muscle
KH2012:KH.C10.291	5.10834e-11	-0.815648	0.431	0.794	6.51773e-07	B7.8 Muscle
KH2012:KH.C6.219	8.16838e-11	-0.941178	0.015	0.435	1.0422e-06	B7.8 Muscle
KH2012:KH.L24.7	1.16544e-10	-0.387103	1	1	1.48699e-06	B7.8 Muscle
KH2012:KH.C11.500	1.29217e-10	-0.690274	0.646	0.939	1.64867e-06	B7.8 Muscle
KH2012:KH.C8.743	2.11649e-10	-0.834275	0.554	0.813	2.70043e-06	B7.8 Muscle
KH2012:KH.C7.501	2.16546e-10	-0.781698	0.508	0.778	2.76291e-06	B7.8 Muscle
ENSCING00000025228	2.57955e-10	0.834349	0.508	0.197	3.29125e-06	B7.8 Muscle
KH2012:KH.C11.418	2.60678e-10	-0.864022	0.108	0.522	3.326e-06	B7.8 Muscle
KH2012:KH.C1.611	2.6484e-10	-1.45826	0.077	0.475	3.3791e-06	B7.8 Muscle
KH2012:KH.C3.331	2.98166e-10	0.732219	0.8	0.6	3.8043e-06	B7.8 Muscle
KH2012:KH.C2.973	3.33001e-10	0.602037	0.308	0.085	4.24876e-06	B7.8 Muscle
KH2012:KH.C10.250	3.70196e-10	0.554887	0.462	0.176	4.72333e-06	B7.8 Muscle
KH2012:KH.C4.359	3.93928e-10	-0.708638	0.523	0.8	5.02613e-06	B7.8 Muscle
KH2012:KH.C12.381	4.42739e-10	0.700884	0.723	0.416	5.6489e-06	B7.8 Muscle
KH2012:KH.C13.47	5.65014e-10	0.551658	0.4	0.137	7.20902e-06	B7.8 Muscle
KH2012:KH.S489.1	6.84347e-10	0.48356	0.569	0.243	8.73159e-06	B7.8 Muscle
KH2012:KH.C2.373	7.4826e-10	-1.1784	0.031	0.425	9.54705e-06	B7.8 Muscle
KH2012:KH.C13.100	8.78709e-10	0.5475	0.677	0.339	1.12114e-05	B7.8 Muscle
KH2012:KH.C5.12	1.27423e-09	-0.768552	0.108	0.493	1.62579e-05	B7.8 Muscle
KH2012:KH.C9.49	1.31511e-09	0.650915	0.862	0.523	1.67795e-05	B7.8 Muscle
KH2012:KH.C7.288	1.68812e-09	-0.825581	0.246	0.627	2.15387e-05	B7.8 Muscle
KH2012:KH.C7.190	2.2527e-09	0.438373	1	1	2.87421e-05	B7.8 Muscle
KH2012:KH.C8.84	3.51887e-09	-0.770243	0.015	0.384	4.48972e-05	B7.8 Muscle
KH2012:KH.C2.992	4.27103e-09	-0.728185	0.031	0.398	5.44941e-05	B7.8 Muscle
KH2012:KH.L108.56	4.96386e-09	-0.857155	0.046	0.417	6.33339e-05	B7.8 Muscle
KH2012:KH.C11.206	5.06066e-09	0.342205	0.354	0.113	6.4569e-05	B7.8 Muscle
KH2012:KH.C14.355	7.92246e-09	-0.810353	0	0.355	0.000101083	B7.8 Muscle
KH2012:KH.C1.637	8.19178e-09	0.436305	0.985	0.951	0.000104519	B7.8 Muscle
KH2012:KH.C11.46	1.15853e-08	-0.556617	0.954	0.982	0.000147817	B7.8 Muscle
KH2012:KH.C4.182	1.28718e-08	-0.981015	0.031	0.382	0.000164232	B7.8 Muscle
KH2012:KH.C4.260	1.49163e-08	0.549866	0.954	0.742	0.000190317	B7.8 Muscle
KH2012:KH.L8.1	1.55646e-08	-1.04014	0	0.346	0.000198589	B7.8 Muscle
KH2012:KH.C6.14	1.66286e-08	0.378023	1	1	0.000212165	B7.8 Muscle
KH2012:KH.C3.32	1.91567e-08	0.362963	0.277	0.08	0.00024442	B7.8 Muscle
KH2012:KH.C11.218	2.20332e-08	-0.639648	0.938	0.948	0.000281122	B7.8 Muscle
KH2012:KH.C1.212	2.36911e-08	-0.673489	0.6	0.834	0.000302274	B7.8 Muscle
KH2012:KH.C4.199	2.46487e-08	0.404833	0.985	0.968	0.000314493	B7.8 Muscle
KH2012:KH.L4.33	2.99174e-08	0.355895	0.262	0.074	0.000381716	B7.8 Muscle
KH2012:KH.C1.98	3.66766e-08	0.343579	0.385	0.135	0.000467957	B7.8 Muscle
KH2012:KH.S899.4	3.78561e-08	0.331352	1	0.999	0.000483007	B7.8 Muscle
ENSCING00000025210	3.89485e-08	1.63468	0.877	0.73	0.000496943	B7.8 Muscle
KH2012:KH.C2.1103	4.02259e-08	0.472767	0.677	0.37	0.000513243	B7.8 Muscle
KH2012:KH.S599.2	4.18952e-08	-0.730175	0.046	0.388	0.000534541	B7.8 Muscle
KH2012:KH.C2.699	4.80337e-08	0.459464	0.985	0.945	0.000612861	B7.8 Muscle
KH2012:KH.C12.212	5.05374e-08	0.395332	1	0.967	0.000644806	B7.8 Muscle
KH2012:KH.L102.1	5.32328e-08	-0.579918	0.954	0.985	0.000679198	B7.8 Muscle
KH2012:KH.C2.1123	5.77601e-08	-0.588321	0.031	0.361	0.000736961	B7.8 Muscle
KH2012:KH.C10.246	6.5195e-08	0.590235	0.523	0.262	0.000831823	B7.8 Muscle
KH2012:KH.C11.149	6.6414e-08	0.491582	0.846	0.522	0.000847376	B7.8 Muscle
KH2012:KH.L13.24	8.08145e-08	0.409244	1	0.976	0.00103111	B7.8 Muscle
KH2012:KH.C2.27	9.63322e-08	-0.666286	0.092	0.423	0.0012291	B7.8 Muscle
KH2012:KH.C5.581	1.10037e-07	0.500142	0.862	0.594	0.00140397	B7.8 Muscle
KH2012:KH.C5.508	1.36175e-07	0.361356	0.262	0.08	0.00173746	B7.8 Muscle
KH2012:KH.C12.317	1.72314e-07	-0.317732	1	1	0.00219855	B7.8 Muscle
KH2012:KH.C5.96	1.79713e-07	-0.661298	0.108	0.424	0.00229296	B7.8 Muscle
KH2012:KH.C3.264	2.15681e-07	-0.67396	0.092	0.405	0.00275188	B7.8 Muscle
KH2012:KH.L87.38	2.32466e-07	-0.653546	0.046	0.357	0.00296603	B7.8 Muscle
KH2012:KH.C8.737	2.37724e-07	-0.842058	0.292	0.574	0.00303313	B7.8 Muscle
KH2012:KH.C3.164	2.7077e-07	-0.537213	0.908	0.984	0.00345475	B7.8 Muscle
KH2012:KH.C7.172	2.81331e-07	0.299721	1	1	0.0035895	B7.8 Muscle
KH2012:KH.C1.1230	3.05413e-07	0.529926	0.923	0.746	0.00389676	B7.8 Muscle
KH2012:KH.S1212.3	3.36105e-07	-0.703885	0.031	0.334	0.00428836	B7.8 Muscle
KH2012:KH.L149.21	3.88722e-07	-0.333561	1	1	0.00495971	B7.8 Muscle
KH2012:KH.C13.80	3.90845e-07	0.48814	0.6	0.311	0.0049868	B7.8 Muscle
KH2012:KH.C8.247	4.07364e-07	-1.36492	0.508	0.686	0.00519755	B7.8 Muscle
KH2012:KH.L154.47	6.06156e-07	-0.394848	0.969	0.995	0.00773395	B7.8 Muscle
KH2012:KH.C1.159	6.33436e-07	-0.72583	0.092	0.399	0.00808201	B7.8 Muscle
KH2012:KH.C7.533	7.18385e-07	0.380957	0.985	0.868	0.00916588	B7.8 Muscle
KH2012:KH.L108.20	7.64307e-07	0.471649	0.969	0.917	0.0097518	B7.8 Muscle
KH2012:KH.C3.517	8.67022e-07	0.363083	1	0.979	0.0110623	B7.8 Muscle
KH2012:KH.C14.278	8.69437e-07	0.36815	1	0.968	0.0110931	B7.8 Muscle
KH2012:KH.C8.271	9.09676e-07	0.361206	0.477	0.22	0.0116065	B7.8 Muscle
KH2012:KH.S256.1	9.11744e-07	0.552318	0.923	0.854	0.0116329	B7.8 Muscle
KH2012:KH.L51.9	9.47864e-07	0.342547	1	0.979	0.0120938	B7.8 Muscle
KH2012:KH.C7.692	9.83074e-07	-0.497394	0.031	0.317	0.012543	B7.8 Muscle
KH2012:KH.C14.52	9.9144e-07	0.252581	1	1	0.0126498	B7.8 Muscle
KH2012:KH.C3.696	1.07056e-06	-0.59278	0.662	0.827	0.0136593	B7.8 Muscle
KH2012:KH.C6.145	1.13322e-06	-1.32331	0.369	0.585	0.0144588	B7.8 Muscle
KH2012:KH.C14.72	1.1853e-06	0.331604	1	0.999	0.0151232	B7.8 Muscle
KH2012:KH.L22.16	1.26461e-06	-0.724591	0.031	0.312	0.0161351	B7.8 Muscle
KH2012:KH.S663.1	1.27834e-06	0.343757	1	0.999	0.0163104	B7.8 Muscle
KH2012:KH.C1.68	1.31103e-06	0.487669	0.738	0.487	0.0167275	B7.8 Muscle
KH2012:KH.C1.755	1.33226e-06	-1.33281	0.815	0.499	0.0169983	B7.8 Muscle
KH2012:KH.S1391.3	1.39422e-06	-0.50397	0.015	0.292	0.0177889	B7.8 Muscle
KH2012:KH.C11.562	1.412e-06	-0.849075	0.138	0.418	0.0180157	B7.8 Muscle
KH2012:KH.L154.10	1.51472e-06	-0.633548	0.508	0.717	0.0193264	B7.8 Muscle
KH2012:KH.L117.4	1.62144e-06	-0.492173	0.046	0.328	0.020688	B7.8 Muscle
KH2012:KH.S403.2	1.62452e-06	0.385774	1	0.956	0.0207273	B7.8 Muscle
KH2012:KH.C3.267	1.64545e-06	-0.554081	0.092	0.379	0.0209943	B7.8 Muscle
KH2012:KH.L18.28	1.70277e-06	0.394754	0.662	0.377	0.0217256	B7.8 Muscle
KH2012:KH.S447.2	1.71341e-06	0.36428	0.6	0.293	0.0218614	B7.8 Muscle
KH2012:KH.C3.458	1.72523e-06	-0.5747	0.015	0.294	0.0220122	B7.8 Muscle
KH2012:KH.C4.724	1.81627e-06	0.318801	1	0.999	0.0231737	B7.8 Muscle
KH2012:KH.L152.12	1.83252e-06	-0.574676	0.077	0.365	0.0233811	B7.8 Muscle
KH2012:KH.C3.191	2.15204e-06	0.503397	0.585	0.362	0.0274579	B7.8 Muscle
KH2012:KH.C7.16	2.2071e-06	0.409125	1	0.984	0.0281603	B7.8 Muscle
KH2012:KH.S406.1	2.29531e-06	-0.945542	0.2	0.464	0.0292858	B7.8 Muscle
KH2012:KH.C11.75	2.78763e-06	0.404139	0.862	0.644	0.0355674	B7.8 Muscle
KH2012:KH.C5.369	2.79781e-06	0.360447	1	0.958	0.0356972	B7.8 Muscle
KH2012:KH.C2.1104	2.90071e-06	-0.652296	0.323	0.573	0.0370101	B7.8 Muscle
KH2012:KH.C1.738	3.07322e-06	-0.699689	0.231	0.501	0.0392113	B7.8 Muscle
KH2012:KH.C2.364	3.11717e-06	-0.540793	0.062	0.334	0.039772	B7.8 Muscle
KH2012:KH.C1.422	3.1921e-06	-0.545321	0.538	0.74	0.040728	B7.8 Muscle
KH2012:KH.C8.23	3.53833e-06	0.371688	0.615	0.353	0.0451455	B7.8 Muscle
KH2012:KH.L3.13	3.55504e-06	-0.625909	0.846	0.901	0.0453588	B7.8 Muscle
KH2012:KH.C14.356	3.73991e-06	-0.64788	0.123	0.392	0.0477175	B7.8 Muscle
KH2012:KH.C3.17	3.78027e-06	0.459117	0.8	0.529	0.0482325	B7.8 Muscle
KH2012:KH.C2.575	3.9397e-06	0.335273	1	0.998	0.0502666	B7.8 Muscle
KH2012:KH.C1.432	4.96629e-06	-0.462858	0.108	0.38	0.0633649	B7.8 Muscle
KH2012:KH.C8.413	5.14189e-06	-0.447872	0.692	0.899	0.0656054	B7.8 Muscle
KH2012:KH.C8.631	5.43543e-06	0.284298	1	0.999	0.0693506	B7.8 Muscle
KH2012:KH.C8.552	6.16475e-06	0.280804	0.354	0.149	0.078656	B7.8 Muscle
KH2012:KH.C7.717	6.54521e-06	0.53382	0.646	0.454	0.0835103	B7.8 Muscle
KH2012:KH.C9.162	7.6776e-06	-0.492164	0	0.241	0.0979585	B7.8 Muscle
KH2012:KH.S498.1	7.78738e-06	-0.318848	0.985	1	0.0993592	B7.8 Muscle
KH2012:KH.C8.163	8.27615e-06	0.33615	1	0.993	0.105595	B7.8 Muscle
KH2012:KH.C13.36	8.34608e-06	-0.630617	0.077	0.339	0.106488	B7.8 Muscle
KH2012:KH.C11.697	8.41706e-06	0.265905	0.508	0.247	0.107393	B7.8 Muscle
KH2012:KH.C3.312	8.45541e-06	0.469563	0.631	0.374	0.107883	B7.8 Muscle
KH2012:KH.C10.596	8.50905e-06	-0.488012	0.646	0.795	0.108567	B7.8 Muscle
KH2012:KH.C8.74	9.27377e-06	0.400542	0.938	0.883	0.118324	B7.8 Muscle
KH2012:KH.C4.116	1.08598e-05	-0.569923	0.969	0.962	0.13856	B7.8 Muscle
KH2012:KH.C8.96	1.24003e-05	0.390472	0.985	0.978	0.158215	B7.8 Muscle
KH2012:KH.C9.251	1.2686e-05	-0.538164	0.092	0.344	0.16186	B7.8 Muscle
KH2012:KH.L170.29	1.29152e-05	-0.614383	0.077	0.325	0.164785	B7.8 Muscle
KH2012:KH.C3.197	1.3031e-05	0.31501	0.985	0.975	0.166263	B7.8 Muscle
KH2012:KH.C11.328	1.68026e-05	-0.566434	0.015	0.248	0.214384	B7.8 Muscle
KH2012:KH.C9.759	1.69612e-05	0.283205	0.554	0.292	0.216408	B7.8 Muscle
KH2012:KH.C4.326	1.93012e-05	-0.472763	0.831	0.864	0.246264	B7.8 Muscle
KH2012:KH.C5.143	1.93398e-05	-0.566675	0.677	0.805	0.246756	B7.8 Muscle
KH2012:KH.C10.615	1.99116e-05	-0.423923	0.615	0.843	0.254052	B7.8 Muscle
KH2012:KH.C9.412	2.13996e-05	-0.488883	0.846	0.954	0.273037	B7.8 Muscle
KH2012:KH.L22.1	2.25345e-05	-0.556813	0.369	0.598	0.287517	B7.8 Muscle
KH2012:KH.C1.262	2.2899e-05	-0.254793	1	0.997	0.292168	B7.8 Muscle
KH2012:KH.L151.5	2.48559e-05	-0.512662	0.985	0.964	0.317137	B7.8 Muscle
KH2012:KH.C3.195	2.51367e-05	-0.417619	0.677	0.82	0.320719	B7.8 Muscle
KH2012:KH.C12.306	2.75407e-05	-0.581919	0.215	0.452	0.351391	B7.8 Muscle
KH2012:KH.C8.101	2.76208e-05	-0.467685	0	0.217	0.352413	B7.8 Muscle
KH2012:KH.L116.4	2.90156e-05	-0.51709	0.431	0.663	0.37021	B7.8 Muscle
KH2012:KH.C4.121	3.07512e-05	-0.374329	0.954	0.988	0.392355	B7.8 Muscle
KH2012:KH.L170.4	3.15673e-05	-0.57094	0.323	0.535	0.402768	B7.8 Muscle
KH2012:KH.S1754.1	3.1767e-05	0.362603	0.923	0.719	0.405315	B7.8 Muscle
KH2012:KH.C13.151	3.26901e-05	0.349146	0.554	0.335	0.417093	B7.8 Muscle
KH2012:KH.L105.3	3.58683e-05	0.413676	0.477	0.262	0.457644	B7.8 Muscle
KH2012:KH.S854.1	3.61539e-05	0.370059	0.969	0.919	0.461287	B7.8 Muscle
KH2012:KH.C8.753	3.73995e-05	-0.380261	0.938	0.976	0.477181	B7.8 Muscle
KH2012:KH.L25.4	3.96846e-05	-0.48746	0.015	0.232	0.506336	B7.8 Muscle
KH2012:KH.L173.4	4.17235e-05	0.371351	0.938	0.859	0.53235	B7.8 Muscle
KH2012:KH.L23.11	4.24064e-05	-0.460412	0.754	0.917	0.541063	B7.8 Muscle
KH2012:KH.L20.7	4.48451e-05	0.258821	0.462	0.235	0.572178	B7.8 Muscle
[truncated: 6,121 more rows]

## Sheet: Supplemental Table 4
Transcription factor differential expression in “trios”
KH gene model	Gene name	Trio parent	Parent expression level	Uninduced sibling expression level	Induced sibling expression level	Parent expression proportion	Uninduced sibling expression proportion	Induced sibling expression proportion
KH2012:KH.C3.751	Snail	64-cell Neural (A)	-4.50816	1.78552	-1.56797	0.0306748	0.946429	0.256637
KH2012:KH.C6.129	Neurogenin	64-cell Neural (A)	-5.2911	1.0637	-1.60633	0.0245399	0.678571	0.221239
KH2012:KH.C3.230	Smad6/7	64-cell Neural (A)	-2.13293	-0.190997	-2.49012	0.220859	0.785714	0.230088
KH2012:KH.C7.157	Emc	64-cell Neural (A)	-0.0163514	1.52406	0.0141404	0.546012	0.910714	0.59292
KH2012:KH.C8.247	ELK	64-cell Neural (A)	-1.64377	0.515583	-0.478318	0.343558	0.821429	0.59292
KH2012:KH.C8.247	ELK	64-cell B7.3	-0.669081	2.73469	0.721721	0.523256	1	0.740741
KH2012:KH.L18.112	Zinc finger (PHD/NFX, DDT)	64-cell B7.3	-0.5912	0.897681	-0.0951342	0.709302	0.758621	0.694444
KH2012:KH.L4.17	Zinc Finger (C2H2)-18	64-cell B7.3	-0.358325	1.89729	0.629749	0.72093	0.862069	0.75
KH2012:KH.C14.449	CBP	64-cell B7.3	0.0508621	1.3905	0.603614	0.767442	0.931034	0.740741
KH2012:KH.C3.230	Smad6/7	64-cell B7.3	-1.66679	0.143326	-1.66285	0.325581	0.448276	0.342593
KH2012:KH.S1404.1	Brachyury	64-cell B7.3	-1.29344	2.14235	-2.28839	0.325581	0.931034	0.212963
KH2012:KH.C11.313	FoxA-a	64-cell B7.3	-1.33516	1.40935	-1.16668	0.395349	0.931034	0.324074
KH2012:KH.C3.312	E(spl)/hairy-b	64-cell B7.3	-0.517308	1.51756	-0.944753	0.593023	0.931034	0.462963
KH2012:KH.C5.416	TWIST-like-1a/b	64-cell B7.3	-6.30724	-9.96578	-0.708135	0.0116279	0	0.305556
KH2012:KH.S423.6	SMYD1	64-cell B7.3	-5.36553	-4.81674	-0.377972	0.0232558	0.0344828	0.268519
KH2012:KH.C6.129	Neurogenin	112-cell Epidermis (b)	-4.18301	1.6669	-4.69195	0.0675676	0.486239	0.0201005
KH2012:KH.C7.472	Hox12	112-cell Epidermis (b)	-7.28649	-0.356945	-4.02793	0.00540541	0.422018	0.040201
KH2012:KH.L142.14	Emx	112-cell Epidermis (b)	-3.4283	-3.43062	0.149312	0.0945946	0.0733945	0.522613
KH2012:KH.C11.485	Irx-B	112-cell Epidermis (b)	-1.75831	-2.2378	-0.13918	0.356757	0.155963	0.48995
KH2012:KH.C8.247	ELK	112-cell Epidermis (b)	-1.30863	1.76362	-3.03975	0.321622	0.834862	0.0778894
KH2012:KH.C3.312	E(spl)/hairy-b	112-cell Epidermis (b)	-1.26113	0.362221	-0.751551	0.345946	0.504587	0.336683
KH2012:KH.C14.307	MyoD	112-cell Neural (b)	-9.96578	-9.96578	-0.601237	0.00735294	0	0.475186
KH2012:KH.C3.751	Snail	112-cell Neural (b)	-5.99255	-4.02936	2.41693	0.0220588	0.0722892	0.983871
KH2012:KH.C14.408	Cdx	112-cell Neural (b)	-9.96578	-3.77026	-0.569015	0	0.060241	0.423077
KH2012:KH.C7.157	Emc	112-cell Neural (b)	2.92535	4.08345	2.3732	0.970588	0.987952	0.871588
KH2012:KH.C2.957	msxb	112-cell Neural (b)	1.80473	3.22317	3.92983	0.933824	0.975904	0.983871
KH2012:KH.C8.247	ELK	112-cell Neural (b)	1.89592	-0.979874	2.94174	0.911765	0.277108	0.983871
KH2012:KH.S816.1	ZicL	112-cell Neural (b)	-0.203158	-5.31638	1.16897	0.477941	0.0120482	0.813275
KH2012:KH.C7.269	Orphan bHLH1	112-cell Neural (b)	-3.8959	-0.54005	-4.78151	0.0882353	0.385542	0.0353598
KH2012:KH.C1.1016	GCNF	112-cell Neural (b)	-2.08134	0.420455	-1.67561	0.286765	0.614458	0.375931
KH2012:KH.C3.17	ROR	112-cell Neural (b)	-1.55964	-0.945993	0.20925	0.419118	0.313253	0.633375
KH2012:KH.C9.580	RAR	112-cell Neural (b)	-0.500458	1.06028	0.110743	0.595588	0.795181	0.614144
KH2012:KH.L39.1	FoxH-b	112-cell Neural (b)	0.701327	2.04737	0.300005	0.845588	0.879518	0.671836
KH2012:KH.L4.17	Zinc Finger (C2H2)-18	112-cell Neural (b)	0.585924	1.30502	0.286861	0.830882	0.819277	0.771092
KH2012:KH.C11.485	Irx-B	112-cell Neural (b)	0.890595	-0.44234	-2.4422	0.808824	0.433735	0.221464
KH2012:KH.C7.43	AP-2-like2	112-cell Neural (b)	0.0328891	0.21117	-1.12792	0.742647	0.60241	0.39206
KH2012:KH.C2.573	Smad1/5	112-cell Neural (b)	0.720768	0.568448	-0.390649	0.882353	0.674699	0.504342
KH2012:KH.C14.408	Cdx	112-cell Neural (A) C1/2	-6.66573	-0.224195	-9.96578	0.00884956	0.333333	0
KH2012:KH.C7.157	Emc	112-cell Neural (A) C1/2	0.0141404	1.77454	2.8137	0.59292	0.652174	0.895522
KH2012:KH.C7.269	Orphan bHLH1	112-cell Neural (A) C1/2	-3.79994	-0.462679	0.767648	0.106195	0.304348	0.567164
KH2012:KH.L128.12	Mnx	112-cell Neural (A) C1/2	-5.18187	1.69282	-4.44926	0.0265487	0.652174	0.0447761
KH2012:KH.C1.274	MyTF	112-cell Neural (A) C1/2	-4.77999	0.799195	-2.25185	0.0530973	0.57971	0.164179
KH2012:KH.C8.247	ELK	112-cell Neural (A) C1/2	-0.478318	1.67329	-1.30763	0.59292	0.768116	0.223881
KH2012:KH.C11.313	FoxA-a	112-cell Neural (A) C1/2	-1.81509	0.507201	-3.05406	0.327434	0.507246	0.119403
KH2012:KH.C1.1116	NoTrlc	64-cell Endoderm	-3.02999	0.652994	-4.29336	0.0928571	0.642857	0.05
KH2012:KH.S1482.3	NFRKB	64-cell Endoderm	0.434028	-1.80231	-0.150401	0.75	0.642857	0.9
KH2012:KH.C10.604	Zinc Finger (C2H2)-3	64-cell Endoderm	-1.69833	-1.80231	-0.232769	0.242857	0.428571	0.8
KH2012:KH.L96.11	Groucho2	64-cell Endoderm	1.13347	0.363692	1.40654	0.835714	1	1
KH2012:KH.S215.9	Pbx	64-cell Endoderm	1.53299	1.19328	1.90728	0.921429	1	1
KH2012:KH.C7.702	Zinc Finger (BTB/POZ)	64-cell Endoderm	1.5401	0.94828	1.7229	0.878571	1	1
KH2012:KH.C4.366	ERF2	64-cell Endoderm	-0.232769	0.778449	-1.73216	0.564286	0.857143	0.7
KH2012:KH.C4.182	Zinc Finger (C3H)	64-cell Endoderm	-1.03885	2.44084	0.00144197	0.321429	1	0.7
KH2012:KH.C1.159	E(spl)/hairy-a	64-cell Endoderm	0.175776	1.58544	0.585924	0.542857	0.928571	0.95
KH2012:KH.C7.157	Emc	112-cell Neural (b)	2.92535	1.15819	3.02326	0.970588	0.807692	0.935484
KH2012:KH.C1.669	Zinc Finger (C2H2)-25	112-cell Neural (b)	-0.81813	0.429915	-0.703917	0.595588	0.807692	0.354839
KH2012:KH.C3.59	Zinc finger protein-like 1	112-cell Neural (b)	-0.00919459	0.0558364	-1.36551	0.735294	0.692308	0.290323
KH2012:KH.C9.580	RAR	112-cell Neural (b)	-0.500458	-0.791051	0.661426	0.595588	0.615385	0.612903
KH2012:KH.C1.661	MAD	112-cell Neural (b)	-0.609527	-0.791051	0.368849	0.602941	0.615385	0.677419
KH2012:KH.L39.1	FoxH-b	112-cell Neural (b)	0.701327	-0.610772	0.853957	0.845588	0.730769	0.612903
KH2012:KH.C1.99	SoxB1	112-cell Neural (b)	0.348299	-0.450539	0.827976	0.779412	0.769231	0.645161
KH2012:KH.C14.408	Cdx	112-cell Neural (b)	-9.96578	0.429915	-9.96578	0	0.846154	0
KH2012:KH.C7.472	Hox12	112-cell Neural (b)	-6.9035	-0.890408	-3.93201	0.00735294	0.423077	0.0322581
KH2012:KH.C14.307	MyoD	112-cell Neural (b)	-9.96578	-0.0550839	-1.4907	0.00735294	0.692308	0.258065
KH2012:KH.C5.202	TWIST-like-2	112-cell A7.6	-6.01226	-4.22077	-0.5828	0.0144928	0.0526316	0.333333
KH2012:KH.C5.416	TWIST-like-1a/b	112-cell A7.6	-2.10232	-9.96578	1.65835	0.188406	0	0.844444
KH2012:KH.C4.539	Fli/ERG1	112-cell A7.6	-6.01226	-9.96578	-0.168303	0.0144928	0	0.622222
KH2012:KH.C1.1016	GCNF	112-cell A7.6	-3.76682	-9.96578	-1.24051	0.202899	0	0.4
KH2012:KH.C10.604	Zinc Finger (C2H2)-16	112-cell A7.6	-1.34995	-3.23429	-0.734563	0.42029	0.105263	0.555556
KH2012:KH.C1.669	Zinc Finger (C2H2)-25	112-cell A7.6	-0.713839	-1.92053	-0.320126	0.57971	0.210526	0.533333
KH2012:KH.C1.275	STAT-b	112-cell A7.6	-0.52149	-2.65386	-0.0979908	0.666667	0.210526	0.688889
KH2012:KH.C6.22	Smad2/3a	112-cell A7.6	0.00144197	-2.24109	-0.445493	0.797101	0.210526	0.555556
KH2012:KH.C1.274	MyTF	112-cell A7.6	0.250241	-1.6584	2.45678	0.594203	0.210526	1
KH2012:KH.C8.247	ELK	112-cell A7.6	0.00144197	-2.24109	1.88358	0.57971	0.105263	0.844444
KH2012:KH.C3.152	SSRP	112-cell A7.6	0.947506	0.00144197	1.00072	0.869565	0.473684	0.844444
KH2012:KH.C10.113	ets/pointed2	112-cell A7.6	0.78713	-0.438616	0.848798	0.797101	0.368421	0.822222
KH2012:KH.L41.39	Orphan bHLH-4	112-cell A7.6	0.67374	-0.158853	0.830886	0.811594	0.473684	0.844444
KH2012:KH.C3.312	E(spl)/hairy-b	112-cell A7.6	-0.378727	-0.660683	0.617612	0.463768	0.368421	0.777778
KH2012:KH.C1.27	LAG1-like1	112-cell A7.6	0.140712	-1.24451	0.0641164	0.724638	0.210526	0.688889
KH2012:KH.C3.697	Zinc Finger (C2H2)-5	112-cell A7.6	0.97967	-1.6584	-0.0309467	0.855072	0.263158	0.688889
KH2012:KH.C4.182	Zinc Finger (C3H)	112-cell A7.6	-1.19832	2.99066	1.91792	0.405797	0.947368	0.911111
KH2012:KH.C4.84	Otx	112-cell A7.6	1.91423	2.32222	2.96366	0.898551	0.894737	1
KH2012:KH.L4.17	Zinc Finger (C2H2)-18	112-cell A7.6	0.712535	2.5978	1.3542	0.811594	1	0.866667
KH2012:KH.C1.1116	NoTrlc	112-cell A7.6	1.56439	2.33732	1.07869	0.884058	1	0.755556
KH2012:KH.C14.448	AP4	112-cell A7.6	-2.10232	0.0753705	-2.67525	0.246377	0.684211	0.133333
KH2012:KH.C7.157	Emc	112-cell A7.6	0.774962	4.04218	-1.02947	0.855072	1	0.177778
KH2012:KH.C11.313	FoxA-a	112-cell A7.6	-0.896383	1.27623	-0.204787	0.478261	0.789474	0.644444
KH2012:KH.C10.92	Baf57	112-cell A7.6	0.725239	0.752929	-0.489826	0.797101	0.631579	0.555556
KH2012:KH.C1.99	SoxB1	112-cell A7.6	-0.152723	1.14504	-1.24051	0.681159	0.789474	0.466667
KH2012:KH.C1.159	E(spl)/hairy-a	112-cell A7.6	0.284978	1.58544	-0.734563	0.666667	0.842105	0.488889

## Sheet: Supplemental Table 5
Gene Ontology Term enrichment for Biological Process terms in notochord waves
Wave Number	GO.ID	Term	Annotated	Significant	Expected	Rank in classic	classic	weight	elim
1	GO:0008589	regulation of smoothened signaling pathw...	66	10	2.34	11	9.6e-05	1.7e-05	9.6e-05
1	GO:0043547	positive regulation of GTPase activity	121	14	4.28	9	8.9e-05	8.9e-05	8.9e-05
1	GO:0051301	cell division	447	35	15.82	4	7.1e-06	0.00029	0.00035
1	GO:0007050	cell cycle arrest	117	11	4.14	60	0.0028	0.0028	0.0028
1	GO:0000910	cytokinesis	122	11	4.32	70	0.00388	0.00388	0.00388
1	GO:0045892	negative regulation of transcription, DN...	616	33	21.8	122	0.0106	0.00443	0.0106
1	GO:0007420	brain development	272	20	9.63	38	0.00154	0.00467	0.00154
1	GO:0045893	positive regulation of transcription, DN...	722	39	25.56	78	0.00485	0.00711	0.00485
1	GO:0043982	histone H4-K8 acetylation	12	3	0.42	107	0.00761	0.00761	0.00761
1	GO:0000087	mitotic M phase	73	8	2.58	71	0.00409	0.00769	0.00409
1	GO:0030154	cell differentiation	1570	73	55.57	93	0.00629	0.00772	0.00629
1	GO:0007049	cell cycle	1415	82	50.09	1	1.6e-06	0.00786	0.0005
1	GO:0060070	canonical Wnt signaling pathway	154	10	5.45	207	0.04648	0.00797	0.04648
1	GO:0008544	epidermis development	47	7	1.66	34	0.00121	0.00805	0.00121
1	GO:0032508	DNA duplex unwinding	24	4	0.85	116	0.00934	0.00934	0.00934
1	GO:0006163	purine nucleotide metabolic process	232	11	8.21	505	0.1996	0.01156	0.1996
1	GO:0007010	cytoskeleton organization	782	46	27.68	21	0.00036	0.0147	0.00036
1	GO:0008156	negative regulation of DNA replication	28	4	0.99	136	0.01611	0.01611	0.01611
1	GO:0045747	positive regulation of Notch signaling p...	28	4	0.99	137	0.01611	0.01611	0.01611
1	GO:0030036	actin cytoskeleton organization	390	21	13.8	182	0.03598	0.01677	0.03598
2	GO:0042273	ribosomal large subunit biogenesis	27	6	1.23	4	0.00112	0.00054	0.00112
2	GO:0007346	regulation of mitotic cell cycle	263	18	11.96	77	0.05414	0.00248	0.05414
2	GO:0006364	rRNA processing	186	19	8.46	1	0.00078	0.00276	0.00078
2	GO:0000375	RNA splicing, via transesterification re...	318	20	14.46	114	0.08774	0.00278	0.08774
2	GO:0006370	7-methylguanosine mRNA capping	32	6	1.46	9	0.00282	0.00282	0.00282
2	GO:0006914	autophagy	104	10	4.73	27	0.01955	0.00555	0.01955
2	GO:0006099	tricarboxylic acid cycle	54	7	2.46	17	0.01065	0.01065	0.01065
2	GO:0022900	electron transport chain	148	13	6.73	19	0.01708	0.01381	0.01708
2	GO:0009416	response to light stimulus	170	11	7.73	245	0.15121	0.01502	0.15121
2	GO:0001558	regulation of cell growth	201	12	9.14	311	0.20411	0.01581	0.20411
2	GO:0006166	purine ribonucleoside salvage	5	2	0.23	21	0.01882	0.01882	0.01882
2	GO:0006412	translation	685	35	31.15	404	0.25614	0.0244	0.25614
2	GO:0009798	axis specification	98	7	4.46	250	0.15765	0.02728	0.15765
2	GO:0017183	peptidyl-diphthamide biosynthetic proces...	6	2	0.27	33	0.02739	0.02739	0.02739
2	GO:0031120	snRNA pseudouridine synthesis	7	2	0.32	41	0.03721	0.03721	0.03721
2	GO:0015986	ATP synthesis coupled proton transport	29	4	1.32	46	0.0407	0.0407	0.0407
2	GO:0006366	transcription by RNA polymerase II	980	49	44.57	406	0.25687	0.0433	0.25687
2	GO:0050790	regulation of catalytic activity	736	40	33.47	226	0.13291	0.04376	0.13291
2	GO:0006499	N-terminal protein myristoylation	1	1	0.05	59	0.04548	0.04548	0.04548
2	GO:0009443	pyridoxal 5'-phosphate salvage	1	1	0.05	60	0.04548	0.04548	0.04548
3	GO:0000188	inactivation of MAPK activity	29	5	0.97	17	0.00253	0.0025	0.0025
3	GO:0006513	protein monoubiquitination	22	4	0.74	21	0.00565	0.0057	0.0057
3	GO:0006465	signal peptide processing	12	3	0.4	25	0.00659	0.0066	0.0066
3	GO:0006886	intracellular protein transport	626	39	21.03	3	0.00011	0.0089	0.005
3	GO:0006072	glycerol-3-phosphate metabolic process	14	3	0.47	35	0.01037	0.0104	0.0104
3	GO:0009229	thiamine diphosphate biosynthetic proces...	5	2	0.17	37	0.01052	0.0105	0.0105
3	GO:0006612	protein targeting to membrane	137	12	4.6	16	0.00215	0.0128	0.0022
3	GO:0007219	Notch signaling pathway	179	12	6.01	47	0.01737	0.0132	0.0174
3	GO:0006212	uracil catabolic process	6	2	0.2	45	0.01543	0.0154	0.0154
3	GO:0006812	cation transport	436	22	14.65	75	0.0364	0.0162	0.0364
3	GO:0006509	membrane protein ectodomain proteolysis	17	3	0.57	48	0.01799	0.018	0.018
3	GO:0006488	dolichol-linked oligosaccharide biosynth...	31	4	1.04	50	0.01921	0.0192	0.0192
3	GO:0006024	glycosaminoglycan biosynthetic process	39	4	1.31	80	0.04082	0.021	0.0408
3	GO:0019370	leukotriene biosynthetic process	18	3	0.6	52	0.02106	0.0211	0.0211
3	GO:0006890	retrograde vesicle-mediated transport, G...	32	4	1.08	59	0.02139	0.0214	0.0214
3	GO:0006614	SRP-dependent cotranslational protein ta...	106	8	3.56	63	0.02595	0.026	0.026
3	GO:0008277	regulation of G protein-coupled receptor...	34	4	1.14	66	0.02619	0.0262	0.0262
3	GO:0007264	small GTPase mediated signal transductio...	393	17	13.2	287	0.17068	0.0275	0.1707
3	GO:0007052	mitotic spindle organization	173	11	5.81	72	0.03127	0.0313	0.0313
3	GO:0042987	amyloid precursor protein catabolic proc...	10	2	0.34	82	0.04236	0.0424	0.0424
4	GO:0006614	SRP-dependent cotranslational protein ta...	106	33	9.07	8	2e-11	2e-11	2e-11
4	GO:0007411	axon guidance	341	64	29.17	30	8.8e-10	1.4e-09	8.8e-10
4	GO:0006413	translational initiation	176	37	15.06	66	1.9e-07	5.4e-09	1.9e-07
4	GO:0006415	translational termination	87	25	7.44	53	3.5e-08	3.5e-08	3.5e-08
4	GO:0006414	translational elongation	123	28	10.52	76	1.1e-06	2.9e-07	1.1e-06
4	GO:0006888	endoplasmic reticulum to Golgi vesicle-m...	85	23	7.27	69	4.1e-07	4.1e-07	4.1e-07
4	GO:0000184	nuclear-transcribed mRNA catabolic proce...	124	28	10.61	77	1.3e-06	1.3e-06	1.3e-06
4	GO:0042059	negative regulation of epidermal growth ...	42	14	3.59	95	5.4e-06	5.4e-06	5.4e-06
4	GO:0018279	protein N-linked glycosylation via aspar...	88	21	7.53	99	1.1e-05	1.1e-05	1.1e-05
4	GO:0006886	intracellular protein transport	626	97	53.56	38	2.3e-09	1.2e-05	0.00067
4	GO:0007596	blood coagulation	295	47	25.24	107	1.9e-05	1.9e-05	1.9e-05
4	GO:0008360	regulation of cell shape	130	25	11.12	127	8.9e-05	8.9e-05	8.9e-05
4	GO:0008543	fibroblast growth factor receptor signal...	109	21	9.33	150	0.00031	0.00015	0.00031
4	GO:0018149	peptide cross-linking	31	10	2.65	139	0.00017	0.00017	0.00017
4	GO:0007268	chemical synaptic transmission	308	42	26.35	193	0.00156	0.00018	0.00156
4	GO:0006897	endocytosis	250	47	21.39	65	1.6e-07	0.00018	0.00018
4	GO:0030198	extracellular matrix organization	140	25	11.98	147	0.0003	0.00028	0.0003
4	GO:0007156	homophilic cell adhesion via plasma memb...	54	13	4.62	159	0.00048	0.00048	0.00048
4	GO:0006542	glutamine biosynthetic process	3	3	0.26	164	0.00062	0.00062	0.00062
4	GO:0007413	axonal fasciculation	36	10	3.08	165	0.00064	0.00064	0.00064
5	GO:0001894	tissue homeostasis	58	8	1	2	6e-06	0.00031	6e-06
5	GO:0006885	regulation of pH	21	4	0.36	15	0.00041	0.00041	0.00041
5	GO:0007411	axon guidance	341	14	5.89	36	0.00224	0.00108	0.00224
5	GO:0010468	regulation of gene expression	2361	38	40.79	1088	0.72784	0.00115	0.72784
5	GO:0051260	protein homooligomerization	137	8	2.37	39	0.00251	0.00115	0.00251
5	GO:0015695	organic cation transport	14	3	0.24	30	0.0016	0.0016	0.0016
5	GO:0010952	positive regulation of peptidase activit...	117	5	2.02	217	0.05176	0.00196	0.05176
5	GO:0006855	drug transmembrane transport	32	4	0.55	34	0.00211	0.00211	0.00211
5	GO:0006940	regulation of smooth muscle contraction	16	3	0.28	38	0.0024	0.0024	0.0024
5	GO:0019915	lipid storage	17	3	0.29	45	0.00288	0.00288	0.00288
5	GO:0045176	apical protein localization	19	3	0.33	53	0.004	0.004	0.004
5	GO:0051017	actin filament bundle assembly	38	4	0.66	54	0.004	0.004	0.004
5	GO:0008543	fibroblast growth factor receptor signal...	109	7	1.88	42	0.00273	0.0042	0.00273
5	GO:0050896	response to stimulus	3827	80	66.13	102	0.01215	0.00428	0.33941
5	GO:0007417	central nervous system development	423	14	7.31	111	0.0144	0.00429	0.0144
5	GO:0006729	tetrahydrobiopterin biosynthetic process	8	2	0.14	75	0.00775	0.00775	0.00775
5	GO:0010332	response to gamma radiation	25	3	0.43	85	0.0088	0.0088	0.0088
5	GO:0046716	muscle cell cellular homeostasis	25	3	0.43	86	0.0088	0.0088	0.0088
5	GO:0001666	response to hypoxia	169	8	2.92	87	0.00884	0.00884	0.00884
5	GO:0030301	cholesterol transport	27	3	0.47	97	0.01091	0.01091	0.01091

## Sheet: Supplemental Table 6
Transcription Factors are enriched in the Ciona genes associated with >2kb of open chromatin
	<= 2000bp open chromatin	>2000bp open chromatin
predicted TFs	316	40
other genes	6145	239
Chi square statistic	45.8308
P-value	1.28924e-11
genes with no associated open chromatin were not included in these counts

## Sheet: Supplemental Table 7
Ciona transcription factors associated with large amounts of nearby open chromatin include effector TFs of several signal transduction pathways
gene model	total length of open chromatin	ANISEED gene name
KH.C8.247	5538	ELK1; ELK3; ELK4
KH.C2.725	4473	RBPJ; RBPJL
KH.C5.525	3748	MECOM; PRDM16; ZNF778
KH.C1.661	3719	MXD1; MXD4; MXI1
KH.C4.366	3576	ERF; ETV3; ETV3L
KH.L154.30	3272	BACH2; ZBTB44; ZBTB46
KH.C7.770	3042	DLX1; DLX5; DLX6
KH.C4.722	2904	ALX1; GSC; GSC2
KH.C6.71	2850	LEF1; TCF7; TCF7L2
KH.C14.291	2790	DACH1; DACH2; SKIL
KH.C8.528	2693	PRMT3; ZNF277
KH.C3.17	2646	RORA; RORB; RORC
KH.C2.327	2632	AFF2; AFF3; AFF4
KH.C1.573	2581	TP53; TP63; TP73
KH.C9.485	2519	LHX5; LMX1A; LMX1B
KH.C2.573	2494	SMAD1; SMAD5; SMAD9
KH.C3.348	2413	TCF12; TCF3; TCF4
KH.C3.337	2365	TSHZ1; TSHZ2; TSHZ3
KH.C7.523	2320	SOX11; SOX12; SOX4
KH.S815.1	2274	TAF15; ZRANB2
Predicted Ciona transcription factors ranked by the total length of associated open chromatin regions. Top 20 are shown. The list was filtered to exclude genes where the sum of distances between all associated open chromatin regions and the gene itself was >5000
TFs likely to act as effectors of signal transduction pathways are highlighted in bold.
